# Supplementary material for: Pipeline for Large-Scale Microdroplet Bisulfite PCR-Based Sequencing Allows the Tracking of Hepitype Evolution in Tumors
Source: PLoS One. 2011 Jul 5;6(7):e21332. doi: 10.1371/journal.pone.0021332 (PMC3130030; doi:10.1371/journal.pone.0021332)
Supplement: Table S1 — Overview analysed regions. For some of the smaller regions only manual design using previously designed or only automatic design was attempted. Regions, where the respective design method was not used are indicated by “n/a”. The large hepityping regions were only processed through the automated pipeline. The coordinates are given according to NCBI build 36.1 (UCSC hg18). The empirical coverage by sequencing reads exactly corresponds to the theoretically expected one and is thus not provided separately. (XLS) [file pone.0021332.s003.xls]

## Sheet: Table S1
Region	Chromosome	start	end	total base pairs	% coverage manual	% coverage pipeline
PTGS2	chr1	184915929	184916077	148	100	n/a
RXRG	chr1	163680997	163681240	243	n/a	100
AOX1	chr2	201158929	201158981	52	n/a	100
DES	chr2	219991569	219991716	147	100	n/a
FRZB	chr2	183440215	183440358	143	100	n/a
MSH2b	chr2	47602196	47602356	160	100	100
MSH2c	chr2	47651980	47652157	177	100	100
AGTR1	chr3	149898514	149898681	167	100	n/a
PROK2	chr3	71916728	71916882	154	100	n/a
RBP1	chr3	140740842	140741001	159	100	n/a
FGF5	chr4	81406514	81406580	66	100	n/a
IGFBP7_A	chr4	57670844	57671005	161	100	n/a
JAKMIP1	chr4	6252986	6253285	299	n/a	58.9
SLIT2	chr4	19865262	19865424	162	100	n/a
LOX	chr5	121441419	121441578	159	100	n/a
TLX3	chr5	170668850	170668999	149	n/a	100
EPHA7	chr6	94184996	94185149	153	100	n/a
EYA4	chr6	133603849	133603975	126	100	n/a
EYA4_2	chr6	133604431	133604583	152	n/a	100
HTR1B_A	chr6	78229789	78229948	159	100	n/a
IRF4	chr6	352995	366067	13072	n/a	100
PLAGL1A	chr6	144426599	144426764	165	100	100
DFNA5	chr7	24763882	24764016	134	n/a	100
ETV1	chr7	13997487	13997593	106	100	n/a
HOXA9	chr7	27171715	27171817	102	100	n/a
IGFBP3	chr7	45927865	45927931	66	n/a	100
STK31	chr7	23716126	23716169	43	n/a	100
TFPI2	chr7	93357822	93357865	43	n/a	100
ADHFE1	chr8	67507188	67507495	307	n/a	100
GATA4	chr8	11599558	11599781	223	n/a	100
NRG1	chr8	32525712	32525874	162	100	n/a
SOX17	chr8	55533493	55533652	159	100	n/a
TUSC3	chr8	15442462	15442619	157	100	n/a
UNQ9433	chr8	53641001	53641264	263	n/a	49.4
DAPK1	chr9	89302329	89302487	158	100	n/a
DBC1	chr9	121171358	121171486	128	100	n/a
DMRT1	chr9	831626	831855	229	n/a	100
FCN2	chr9	13409233	13409422	189	n/a	100
PALM2_AKAP2	chr9	111850801	111850952	151	100	n/a
TLE1	chr9	83493378	83493734	356	n/a	64.9
MYO3A	chr10	26263100	26263321	221	n/a	81.4
PLXDC2	chr10	20145640	20145792	152	100	n/a
ALX4	chr11	44287932	44288158	226	n/a	100
BTG4	chr11	110888719	110888883	164	n/a	100
CCKBR	chr11	6237594	6237731	137	100	n/a
FGF3	chr11	69341307	69341467	160	100	n/a
IGF2	chr11	2117699	2117858	159	100	100
MYOD1	chr11	17698395	17698544	149	100	n/a
NELL1	chr11	20647527	20647761	234	n/a	88.9
CDK2	chr12	54646804	54646949	145	100	100
FGF6	chr12	4424664	4424819	155	100	100
CCNA1	chr13	35904264	35904418	154	100	n/a
FLT1	chr13	27966977	27967103	126	100	n/a
RB1	chr13	47792949	47793349	400	75	84.5
SOX1	chr13	111771470	111771603	133	100	n/a
CHGA	chr14	92459293	92459405	112	100	n/a
SH3GL3	chr15	81907105	81907349	244	n/a	100
SNRPN	chr15	22751449	22751670	221	72.4	100
TJP1	chr15	27902366	27902527	161	100	n/a
HS3ST2_A	chr16	22733269	22733423	154	100	n/a
HS3ST2_J	chr16	22733108	22733204	96	100	n/a
MTA1	chr16	55229590	55229758	168	100	n/a
GAS7	chr17	10042262	10042428	166	100	n/a
SMAD7	chr18	44700587	44709878	9291	n/a	99.8
DNMT1	chr19	10166280	10166441	161	100	100
ZNF132	chr19	63643240	63643489	249	n/a	100
ZNF671	chr19	62930734	62930891	157	n/a	100
DNMT3B	chr20	30814040	30814200	160	100	100
GRIK1	chr21	30233956	30234204	248	n/a	100
L1	chrX	49676521	49676623	102	100	n/a
PLASMID	chrX	66680060	66680227	167	100	100
PLS3	chrX	114701938	114702100	162	100	n/a
