# Supplementary material for: Pipeline for Large-Scale Microdroplet Bisulfite PCR-Based Sequencing Allows the Tracking of Hepitype Evolution in Tumors
Source: PLoS One. 2011 Jul 5;6(7):e21332. doi: 10.1371/journal.pone.0021332 (PMC3130030; doi:10.1371/journal.pone.0021332)
Supplement: Table S2 — List of all primer pairs and amplicon yield in the experiment: The primer sequences and target genes are provided. The mean number of aligned finished reads for each amplicon normalized on 100,000 reads over all four libraries is provided in the column “normalized mean” in addition to the raw sequence counts per amplicon and the normalized (on 100,000 reads per library) reads for each of the four samples. (XLS) [file pone.0021332.s004.xls]

## Sheet: Table_S2
primer1	primer2	position	gene name	normalized mean	CRC-NT	CRC-TU	FL-R1	FL-R2	CRC-NT normalized	CRC-TU normalized	FL-R1 normalized	FL-R2 normalized
GGATTTAGAGAGTGAGGG	TCCCAATATAAAACCAACAAT	chr3f:149898497-149898702	AGTR1	102.14	177	172	139	792	107.9	143.7	20.4	136.5
AGGGTAGGAGTTTGGGTT	TCAACTTCAACAACTCCATAAC	chr11f:6237577-6237753	CCKBR	60.84	146	101	56	358	89	84.4	8.2	61.7
GGTTTTTAGGGGTTTGAA	ATACCACTAAACTACCCACC	chr13f:35904247-35904438	CCNA1	139.97	285	284	174	715	173.8	237.3	25.5	123.2
GTTGATTAATAGAAAGGTTTGG	AAAAAAAACAAAACCCAATAC	chr12f:54646783-54646970	CDK2	110.69	310	136	170	668	189.1	113.6	24.9	115.1
TTAGAGTTTAGTGTAGGGGAGT	AAACCCAACACCTAAACAC	chr14f:92459272-92459424	CHGA	9.73	32	14	9	37	19.5	11.7	1.3	6.4
GGGTAGTTTAGTAATGTGTTATAGG	CCCAACTACCCTACCAAA	chr9f:89302305-89302505	DAPK1	295.94	746	523	625	1161	455	437	91.7	200.1
CCCAAAACAAACATAAATC	TAAGGTTGTAAATTGATTTG	chr9r:121171340-121171506	DBC1	6.02	13	15	0	21	7.9	12.5	0	3.6
GGTTTTAAGGGTTTTTTTAGT	TAATCAAAAACTCCTAATTCAC	chr2f:219991549-219991738	DES	83.55	206	131	174	427	125.6	109.5	25.5	73.6
ATTTCTAACCACCAAAAAACTAC	ATAGGTAGGGAGTTGGGTG	chr19r:10166258-10166460	DNMT1	386	490	770	1729	2020	298.8	643.5	253.6	348.1
GGGTTAAGTGGTTTAAGTAAATTT	CAACCCTCCAAACAACTAA	chr20f:30814017-30814219	DNMT3B	57.13	87	51	719	159	53.1	42.6	105.5	27.4
CTACCCCTACCCCCATAAC	GAAAGTTAGGGTTATTAATGAAGTGT	chr6r:94184978-94185175	EPHA7	499.66	1309	705	1596	2188	798.3	589.1	234.1	377.1
ATTTCCAAAAACCTTCTCTACA	TGAGGGGTTAGTAATAAATAATAATG	chr7r:13997466-13997619	ETV1	306.32	527	415	1098	2298	321.4	346.8	161	396.1
TTTAGTTTGGAGGTTGTAG	CTCCAATAACTACCTATTATCAT	chr6f:133603831-133603998	EYA4	1.54	6	1	2	8	3.7	0.8	0.3	1.4
ATAACAACTAATACCCACC	GGGTAGTTAAGATTATAGTTG	chr11r:69341289-69341488	FGF3	104.99	118	208	237	809	72	173.8	34.8	139.4
TTTTTGGAGGATTTAGTTG	CATCCCAACAATTCTCTC	chr4f:81406496-81406598	FGF5	45.38	162	43	44	234	98.8	35.9	6.5	40.3
AACTAACACTCACTATAAAAATTCTC	TGGGGTATTTTGTTGTTTA	chr12r:4424639-4424838	FGF6	157.59	350	209	379	1083	213.5	174.7	55.6	186.7
CCCCATATCCCAATAACTAAC	GGTTGTTTTTTGGTTGGA	chr13r:27966957-27967121	FLT1	185.01	332	452	238	725	202.5	377.7	34.9	125
AACAATCTCTACCCTCCA	AGTTTTTGGGGTTAAAGA	chr2r:183440198-183440376	FRZB	109.71	416	112	127	423	253.7	93.6	18.6	72.9
CCTTACCTCCAACAACTAC	TTAGGGAGTTAAGGTTATGT	chr17r:10042244-10042448	GAS7	16.54	28	18	23	178	17.1	15	3.4	30.7
AAAATACAATCACCTAATAAATTAC	GGTTTTTGTTATAAAAATTATGA	chr7r:27171691-27171840	HOXA9	274.27	511	494	430	1796	311.6	412.8	63.1	309.5
GGGATTTTTTGGTATTGTG	CCCTATAAACCATAACTCCATA	chr16f:22733251-22733445	HS3ST2_A	258.42	242	501	711	2107	147.6	418.7	104.3	363.1
GAGGATTAGGAATGGGGT	AACCATTACATTTCCAACATC	chr16f:22733091-22733225	HS3ST2_J	299.32	533	506	427	2244	325.1	422.8	62.6	386.8
TAACTTAAAAAACCCAAATC	GGAGGAATAATTGAGGAATTT	chr6r:78229770-78229969	HTR1B_A	35.31	115	37	39	200	70.1	30.9	5.7	34.5
ACTAAAAAAACCCCTAAACT	AGGTTTTAAGTTTGGTTTAGA	chr11r:2117680-2117879	IGF2	105.74	148	201	182	801	90.3	168	26.7	138.1
CCTAAATAATAACCTTCTCCC	GGTATGGAGTGAGTGAAGAG	chr4r:57670824-57671025	IGFBP7_A	581.18	1320	855	1470	3421	805	714.5	215.6	589.6
TTTTGAGTTAGGTGTGGGATATA	AAAATCAAAAAATTCCCTTTC	chrXf:49676499-49676644	L1	397.57	745	710	1011	2288	454.3	593.3	148.3	394.3
CCAAACTCAACAAACTAAACA	TTAATTTGGTAAAAGGAGTGA	chr5r:121441399-121441599	LOX	87.35	189	159	150	460	115.3	132.9	22	79.3
GAATAGGTTTAGGATGAGTAGTA	AAACCATCCTATTCTTCAAC	chr2f:47602174-47602376	MSH2b	1016.03	2004	1298	2543	8032	1222.2	1084.7	373	1384.3
GTTTATTTTTTTGTTTTGGAT	AACCCCTAACAACCCTAA	chr2f:47651960-47652175	MSH2c	102.31	197	172	192	680	120.1	143.7	28.2	117.2
GTGGAGGTTGTTTTGTATAT	AATTACCTTCCACCCTAAT	chr16f:55229571-55229777	MTA1	522.7	897	1066	755	3146	547	890.8	110.7	542.2
AGGGTTTGTAGGTTTTGT	CCTCACTTCCTAAAATCC	chr11f:17698378-17698562	MYOD1	162.37	355	227	311	1147	216.5	189.7	45.6	197.7
GAGGGATAAATTTTTTTTAA	CACCCACCTAAACTCTAAC	chr8f:32525693-32525893	NRG1	29.55	80	37	44	186	48.8	30.9	6.5	32.1
GGAGGTTATTATTTTTTGTAGA	ACTTAAACACCCACCTCT	chr9f:111850780-111850970	PALM2_AKAP2	273.54	585	491	531	1446	356.8	410.3	77.9	249.2
CCCAACACCACTATACACC	TGAGTTAATGGGAATAAAGTGA	chr6r:144426581-144426786	PLAGL1A	139.96	303	199	401	870	184.8	166.3	58.8	149.9
TCTGATTCTTGGGGCTGAGG	CCTCCCCTTTCCTTTTCTCC	chrX+:66680014-66680498	PLASMID	0	0	0	0	0	0	0	0	0
TTTGATTTTTGGGGTTGAGG	CCTCCCCTTTCCTTTTCTCC	chrXf:66680014-66680498	PLASMID	40.03	16	47	593	140	9.8	39.3	87	24.1
GGAGAGTATTTAGGTTAAGTTTA	ACACCACTTAATACAATAAAA	chrXf:114701916-114702121	PLS3	79.41	157	167	103	390	95.7	139.6	15.1	67.2
ATTTGTTTTGAATTTAGTGGA	AACCTCTAAAACTCTCTTTAC	chr10f:20145620-20145813	PLXDC2	476.24	964	802	785	3085	587.9	670.2	115.1	531.7
TAACCTACCCTTCAAAATCC	GAGGGAGTTATGAGGAGTTT	chr3r:71916709-71916902	PROK2	267.22	472	431	1007	1585	287.9	360.2	147.7	273.2
ACTAAAATAAACCCAAAAAATC	TATAGTTAGAAGTTTTTAGATAGTAAAGTT	chr1r:184915908-184916107	PTGS2	62.07	107	152	68	267	65.3	127	10	46
GGTAAGTGGTGTTTATGAGATAAAGTTTGTAAAT	AACTAAATAAATAAACCAACCCCAAAAACC	chr13f:47792993-47793356	RB1	345.44	419	671	2218	1392	255.7	560.9	325.4	239.8
CCTAAAAACTACCCTAAAAA	GAGAATTTAGAGGAGTATTTG	chr3r:140740823-140741022	RBP1	18.68	41	33	24	108	25	27.6	3.5	18.6
TTGGGGGTGTTTTTTATA	CTAAAAAACCAATACTAACTTC	chr4f:19865245-19865446	SLIT2	22.75	37	38	21	195	22.6	31.8	3.1	33.6
ATGTTTAGAGGTTTGTTGTTGT	CTAATATACCCACCTCCACC	chr15f:22751450-22751651	SNRPN	649.59	1019	725	4435	4182	621.5	605.7	650.5	720.7
TATGGTGTGGGTTAAGGA	CTACACACCCCTAATTTTAAAC	chr8f:55533476-55533674	SOX17	194.84	309	398	538	1041	188.4	332.6	78.9	179.4
GAGGGGATAAAAAAGTTAA	AACTTATAAATACTTAAACCTACCT	chr13f:111771452-111771628	SOX1	151.61	343	312	139	674	209.2	260.7	20.4	116.2
ATTTCCTTCACTAAACAAA	GGGTGTTTATGATTTTATTA	chr15r:27902348-27902547	TJP1	19.35	69	33	7	39	42.1	27.6	1	6.7
AAAGGAGGTAGAATGGATTTT	TTCAAATCAAAACCCTACTAACT	chr8f:15442442-15442642	TUSC3	67.81	186	48	155	551	113.4	40.1	22.7	95
GGTTTGAGGTTTAGATAGGTG	CAAACAAAATAAAAACTACCTCAC	chr8f:67507169-67507587	ADHFE1	268.09	361	536	1725	880	220.2	447.6	253	151.6
GGTTTGAGGTTTAGATAGGTG	CAAACAAAATAAAAACTACCTCACT	chr8f:67507169-67507587	ADHFE1	267.83	361	535	1724	878	219.9	447.2	252.9	151.3
GGTTTGAGGTTTAGATAGGTG	ACAAACAAAATAAAAACTACCTCAC	chr8f:67507169-67507588	ADHFE1	280.87	372	544	1905	944	226.6	454.9	279.3	162.6
GATTGGTTTGAGGTTTAGATAGG	CAAACAAAATAAAAACTACCTCAC	chr8f:67507165-67507587	ADHFE1	323.47	467	638	2078	993	284.9	533.1	304.8	171.1
GATTGGTTTGAGGTTTAGATAGG	CAAACAAAATAAAAACTACCTCACT	chr8f:67507165-67507587	ADHFE1	323.01	468	637	2074	991	285.2	531.9	304.1	170.8
GATTGGTTTGAGGTTTAGATAGG	ACAAACAAAATAAAAACTACCTCAC	chr8f:67507165-67507588	ADHFE1	358.03	490	703	2467	1065	298.9	587.8	361.9	183.6
GGGTTGGAATTTGTTAAAGG	CACAACCACAACCTCCTC	chr11f:44287913-44288291	ALX4	184.5	184	241	2070	703	112.2	201.1	303.5	121.2
GGGGTTGGAATTTGTTAAAG	CACAACCACAACCTCCTC	chr11f:44287912-44288291	ALX4	202.98	226	255	2243	767	137.8	212.9	329	132.2
GGGGTTGGAATTTGTTAAAGG	ACACAACCACAACCTCCTC	chr11f:44287912-44288292	ALX4	254.7	260	342	2828	927	158.6	285.6	414.8	159.8
GGGGTTGGAATTTGTTAAAG	CACAACCACAACCTCCTC	chr11f:44287912-44288291	ALX4	202.98	226	255	2243	767	137.8	212.9	329	132.2
GGGTTGGAATTTGTTAAAGG	ACACAACCACAACCTCCTC	chr11f:44287913-44288292	ALX4	236.45	218	329	2653	863	133	275	389.1	148.7
GGGTTGGAATTTGTTAAAGG	CACAACCACAACCTCCTC	chr11f:44287913-44288291	ALX4	184.5	184	241	2070	703	112.2	201.1	303.5	121.2
CCATCAAAAACAATATCCCA	GTTTGGGGGTAGAGGAAGT	chr2r:201158709-201159154	AOX1	68.11	125	92	407	343	76.4	77.2	59.7	59.1
CCATCAAAAACAATATCCCAA	GTAGGTTTGGGGGTAGAGG	chr2r:201158709-201159158	AOX1	121.09	195	189	747	565	119.1	158.3	109.6	97.4
CCATCAAAAACAATATCCCA	GTTTGGGGGTAGAGGAAGTT	chr2r:201158709-201159154	AOX1	68.07	123	93	405	346	75.2	78.1	59.4	59.6
GTATTTTTGGGGGTTATGGG	AACCACCACAATACAATCAAC	chr11f:110888610-110888920	BTG4	450.95	741	553	3718	1998	451.7	462.4	545.3	344.4
GTATTTTTGGGGGTTATGG	CCACCACAATACAATCAACT	chr11f:110888610-110888918	BTG4	317.48	619	446	1958	1349	377.3	373	287.2	232.5
GGTATTTTTGGGGGTTATGG	ACCACCACAATACAATCAACT	chr11f:110888609-110888919	BTG4	555.34	991	545	5420	2127	604.2	455.7	794.9	366.6
AATAGAAAGGTTTGGGGG	AAAACCTAAAAACCCTACAAAAA	chr12f:54646790-54647021	CDK2	274.8	705	334	489	1848	430.1	278.9	71.7	318.5
TTAATAGAAAGGTTTGGGGG	AAAACCTAAAAACCCTACAAAA	chr12f:54646788-54647021	CDK2	144.46	330	192	266	1031	201.1	160.2	38.9	177.6
TAATAGAAAGGTTTGGGGG	AAAACCTAAAAACCCTACAAAAA	chr12f:54646789-54647021	CDK2	145.88	346	188	270	1021	211.1	156.9	39.5	176
CCCCAAAAACCAAACTTAC	GGGTTTGGGAATTTTGTAG	chr12r:54646710-54647020	CDK2	175.18	318	191	1001	1163	193.9	159.6	146.7	200.4
CCCAAAAACCAAACTTACC	GTTTGGGAATTTTGTAGAAGG	chr12r:54646711-54647018	CDK2	127.61	231	116	978	750	140.9	96.9	143.4	129.3
CTCCCAAAAACCCCAAAA	GGTAGGTTTAAGTGTGGGTATTG	chr7r:24763738-24764121	DFNA5	98.07	112	189	362	655	68.2	158.2	53	112.9
AAACCTCCCAAAAACCCC	GGTAGGTTTAAGTGTGGGTATTGT	chr7r:24763734-24764121	DFNA5	254.21	255	327	1987	1723	155.2	273.3	291.5	296.9
CTCCCAAAAACCCCAAAA	GGTAGGTTTAAGTGTGGGTATTGT	chr7r:24763738-24764121	DFNA5	97.99	112	189	362	654	68	158.2	53	112.7
ACCAAACCTCCCAAAAAC	GGTAGGTTTAAGTGTGGGTATT	chr7r:24763731-24764121	DFNA5	315.92	373	468	2075	1977	227.4	391.3	304.3	340.7
AACCAAACCTCCCAAAAA	GGTAGGTTTAAGTGTGGGTATTG	chr7r:24763730-24764121	DFNA5	286.56	391	418	1499	1965	238.6	349.1	219.9	338.6
ACCAAACCTCCCAAAAAC	AGAGTGGAGTTTATAGGAATGAA	chr7r:24763731-24764156	DFNA5	198.2	257	324	862	1385	156.7	271	126.4	238.7
CAAAACCCTAAATACTTACAACC	GGTGTAGAGGGTTTGTTGAA	chr9r:831489-831876	DMRT1	199.63	304	348	1381	697	185.4	290.5	202.5	120.1
ACAAAACCCTAAATACTTACAACC	GGTGTAGAGGGTTTGTTGAA	chr9r:831488-831876	DMRT1	237.22	321	421	1711	875	195.8	351.5	250.9	150.7
CAAAACCCTAAATACTTACAACC	GGTGTAGAGGGTTTGTTGAAT	chr9r:831489-831876	DMRT1	199.69	305	347	1382	699	186	289.6	202.7	120.4
CCTAATTTCTAACCACCAAAAA	TTTAGGGGGATAGGTAGGG	chr19r:10166254-10166469	DNMT1	120.33	150	226	475	766	91.2	188.4	69.7	132
CCTAATTTCTAACCACCAAAAA	ATTTAGGGGGATAGGTAGGG	chr19r:10166254-10166470	DNMT1	172.66	223	324	727	1033	135.7	270.3	106.6	178.1
CCTAATTTCTAACCACCAAAAA	GATTTAGGGGGATAGGTAGG	chr19r:10166254-10166471	DNMT1	163.85	211	289	754	1014	128.7	241.5	110.5	174.7
GTTGGGGTTAAGTGGTTTAAG	CCTCCCCTAACAACCCTC	chr20f:30814013-30814229	DNMT3B	577.31	674	662	6749	2062	411.2	553	989.8	355.4
GTTGGGGTTAAGTGGTTTAAGT	CCTCCCCTAACAACCCTC	chr20f:30814013-30814229	DNMT3B	577.19	673	662	6751	2061	410.6	553	990.1	355.2
GTTGGGGTTAAGTGGTTTAAGTA	CCTCCCCTAACAACCCTC	chr20f:30814013-30814229	DNMT3B	576.99	673	662	6747	2061	410.3	553	989.5	355.3
GTTATTTGTTGTGGGGTGG	TCTCAACTCAAACTCCCCC	chr6f:133604413-133604639	EYA4_2	340.97	357	182	4221	2178	217.4	152.1	619	375.4
GTTATTTGTTGTGGGGTGG	CTCTCAACTCAAACTCCCC	chr6f:133604413-133604640	EYA4_2	502.28	545	312	5528	3514	332.1	260.7	810.7	605.6
TTTCTTCTCCTTTCCCCC	GGTTGGAAGAAGGGGTTAT	chr6r:133604303-133604603	EYA4_2	67.26	129	63	329	520	78.7	52.6	48.2	89.5
TTTCTTCTCCTTTCCCCC	GGTTGGAAGAAGGGGTTATT	chr6r:133604303-133604603	EYA4_2	67.26	129	63	329	520	78.7	52.6	48.2	89.5
GTTTTGATTGTAGTTTTTGTTGAT	CAATACTCAAACATCATCACTTC	chr9f:13409226-13409445	FCN2	475.04	664	979	1204	2904	404.6	818.4	176.6	500.5
AGTTTTGATTGTAGTTTTTGTTGA	CAATACTCAAACATCATCACTTC	chr9f:13409225-13409445	FCN2	593.17	935	1118	1567	3702	570.2	934.6	229.8	638.1
GTTTTGATTGTAGTTTTTGTTGATT	CAATACTCAAACATCATCACTTC	chr9f:13409226-13409445	FCN2	475.28	665	979	1204	2906	405.3	818.4	176.6	500.8
CCCATTTAACAACCAAATCTC	ATTTGGAGAAGAAAATGTGGA	chr9r:13409194-13409604	FCN2	154.9	193	359	325	895	117.6	300.1	47.6	154.3
ACCCATTTAACAACCAAATCTC	TTTGGAGAAGAAAATGTGGA	chr9r:13409193-13409603	FCN2	53.65	61	131	80	324	37.4	109.6	11.7	55.9
CCCATTTAACAACCAAATCTC	TATTTGGAGAAGAAAATGTGG	chr9r:13409194-13409605	FCN2	97.56	123	216	182	629	74.9	180.2	26.7	108.5
CCCTTCACCTTTTAACCCT	GGTGAATTGGGAAAGTGGT	chr12r:4424583-4424785	FGF6	663.36	1034	646	5330	4073	630.3	539.4	781.7	702
CCCTTCACCTTTTAACCCTAC	GGTGAATTGGGAAAGTGGT	chr12r:4424583-4424785	FGF6	660.11	1029	641	5305	4059	627.5	535.2	778.1	699.6
CCTTCACCTTTTAACCCTACA	GGTGAATTGGGAAAGTGG	chr12r:4424584-4424785	FGF6	600.03	986	561	4628	3781	601	468.8	678.7	651.6
AACACTCACTATAAAAATTCTCCTC	GGGTTGGGGTATTTTGTT	chr12r:4424643-4424842	FGF6	389.77	981	372	999	2921	598.3	310.9	146.5	503.4
GGGGAGTATTTGGAGGTG	TCTTCCTAAACATCCTAATAAACAT	chr12f:4424692-4424921	FGF6	139.09	122	403	194	682	74.1	336.4	28.5	117.5
GGGAGTATTTGGAGGTGAA	TCTTCCTAAACATCCTAATAAACAT	chr12f:4424693-4424921	FGF6	147.7	138	421	234	704	83.9	351.4	34.3	121.2
ACATAAACCCAAACCCCC	TGGATGGTTTTGGGATAGAA	chr12r:4424602-4425000	FGF6	81.07	103	122	533	472	62.8	102	78.2	81.3
CACATTCTCCAACCCTTATT	GGGGGTTTTTGAGGTTTAG	chr8r:11599506-11599713	GATA4	307.07	442	205	2711	2262	269.7	171.1	397.6	389.8
CACATTCTCCAACCCTTATTT	GGGGGTTTTTGAGGTTTAG	chr8r:11599506-11599713	GATA4	308.61	446	207	2721	2267	271.8	172.8	399.1	390.7
CACATTCTCCAACCCTTATTTAC	GGGGGTTTTTGAGGTTTAG	chr8r:11599506-11599713	GATA4	301.54	429	201	2675	2229	261.4	168.2	392.4	384.1
CACATTCTCCAACCCTTATT	GTAGGTGGGGTGGTGAGT	chr8r:11599506-11599845	GATA4	196.31	375	150	1474	1247	228.8	125.3	216.2	214.9
CACATTCTCCAACCCTTATTT	GTAGGTGGGGTGGTGAGT	chr8r:11599506-11599845	GATA4	198.4	377	153	1488	1262	230	127.9	218.2	217.5
GGAGTTGGTTGGTAAGGTTG	CCCCTTTTCCCTCCTCTA	chr21f:30233854-30234096	GRIK1	248.41	290	272	2373	1399	176.9	227.6	348.1	241.2
GAGTTGGTTGGTAAGGTTGAG	CCCCTTTTCCCTCCTCTA	chr21f:30233855-30234096	GRIK1	206.3	272	238	1765	1170	165.9	198.7	258.9	201.7
GGAGTTGGTTGGTAAGGTTG	CCCCTTTTCCCTCCTCTAT	chr21f:30233854-30234096	GRIK1	248.12	290	272	2373	1395	176.9	227.1	348	240.5
GAGATTAGTTGAGGAAAGTTGTTG	CTCCCAATTAACCTACTAAAACTC	chr21f:30233985-30234190	GRIK1	876.77	1459	768	6505	5931	889.5	641.4	954	1022.3
AGATTAGTTGAGGAAAGTTGTTG	CTCCCAATTAACCTACTAAAACTC	chr21f:30233986-30234190	GRIK1	981.54	1632	907	7309	6390	995.3	757.5	1072	1101.4
GATTAGTTGAGGAAAGTTGTTGTT	CTCCCAATTAACCTACTAAAACTC	chr21f:30233987-30234190	GRIK1	878.97	1484	829	6402	5683	904.7	692.8	938.9	979.5
CCTCCTCCTCCTCTTCCA	GGGTAGTAAATAAAGGGTGGG	chr21r:30233919-30234265	GRIK1	53.64	31	39	823	251	18.6	32.2	120.6	43.2
CTCCTCCTCCTCCTCTTCC	GGTAGTAAATAAAGGGTGGGG	chr21r:30233917-30234264	GRIK1	235.11	187	151	3423	1155	113.7	125.8	502	199
CCACCTACCCCAACAAAA	GGTTATGTAGGTAGGATTTGAGTT	chr11r:2117719-2117950	IGF2	176.9	224	300	1024	988	136.6	250.7	150.1	170.2
CCACCTACCCCAACAAAA	GTTATGTAGGTAGGATTTGAGTTGT	chr11r:2117719-2117949	IGF2	172.65	228	257	1006	1099	139	214.8	147.5	189.3
TTAGAGAATTTAGGGGTTTTATTT	CCCTAATCCTCTCTCCTCTAAC	chr11f:2117484-2117916	IGF2	38.2	42	75	178	222	25.5	62.9	26.1	38.3
TTTAGAGAATTTAGGGGTTTTATT	CCCTAATCCTCTCTCCTCTAAC	chr11f:2117483-2117916	IGF2	30.64	32	67	117	175	19.4	55.8	17.2	30.2
TTTAGAGAATTTAGGGGTTTTATTT	CCCTAATCCTCTCTCCTCTAAC	chr11f:2117483-2117916	IGF2	30.3	32	66	116	171	19.7	55	17	29.5
ACCCCAATCACTCCTAACC	GTATTTGTGGGTTTTTGGG	chr7r:45927692-45927980	IGFBP3	582.02	757	541	5099	3867	461.7	452.1	747.8	666.5
TCTACAAAAACCAAAATATACCC	GAAGTAAGTTTGGAAAGGGG	chr7r:45927629-45928028	IGFBP3	182.25	202	211	1617	1117	123	176.3	237.2	192.5
ACACTCCAAACCACCTCAAC	GAAGTAAGTTTGGAAAGGGG	chr7r:45927662-45928028	IGFBP3	686.92	769	672	7122	3904	468.8	561.6	1044.5	672.9
ACACTCCAAACCACCTCA	GAAGTAAGTTTGGAAAGGGG	chr7r:45927662-45928028	IGFBP3	689.06	770	676	7138	3917	469.4	564.9	1046.8	675.1
CCCACCAACAACCCATAC	GTGTTAGGGATGGAGGGA	chr6r:364060-364460	IRF4	7.81	17	9	26	55	10.4	7.6	3.8	9.5
CCCACCAACAACCCATAC	GGGTTGGAGGTGAGGAAAG	chr6r:364060-364496	IRF4	12.62	27	19	56	60	16.5	15.5	8.2	10.3
CCCACCAACAACCCATAC	GGTGTTAGGGATGGAGGGA	chr6r:364060-364461	IRF4	9.27	19	13	47	47	11.6	10.5	7	8
AAGGGGTTAGGTGGGTAGG	CTCCCTCTCCTCCCTCTC	chr6f:362692-362901	IRF4	84.46	99	76	882	490	60.5	63.5	129.4	84.5
GGGGTTAGGTGGGTAGGAT	CTCCCTCTCCTCCCTCTC	chr6f:362694-362901	IRF4	59.27	64	46	657	371	38.8	38	96.4	63.9
GGGGTTAGGTGGGTAGGAT	CTCTCCTCCCTCTCCTCC	chr6f:362694-362906	IRF4	105.86	123	76	1164	661	75.3	63.5	170.7	114
GAGAGGGAGGAGAGGGAT	CAATTCCCTTCCTCAAAAA	chr6f:362902-363143	IRF4	29.64	76	43	26	190	46	36	3.8	32.7
GAGAGGGAGGAGAGGGAT	ACAATTCCCTTCCTCAAAAA	chr6f:362902-363144	IRF4	30.18	52	51	43	232	31.7	42.7	6.3	40
GAGAGGGAGGAGAGGGAT	ACAATTCCCTTCCTCAAAA	chr6f:362902-363144	IRF4	37.44	74	59	54	274	45.1	49.4	7.9	47.3
TTGAGGAAGGGAATTGTG	CAACCATTTCCCCATACC	chr6f:363128-363365	IRF4	14.89	45	17	19	89	27.3	14.2	2.7	15.3
TTTGAGGAAGGGAATTGTG	CAACCATTTCCCCATACC	chr6f:363127-363365	IRF4	13.62	33	19	25	85	20.3	15.9	3.7	14.6
TTTTGAGGAAGGGAATTGTG	CAACCATTTCCCCATACC	chr6f:363126-363365	IRF4	14.07	26	21	27	109	16	17.5	4	18.7
GGTATGGGGAAATGGTTG	TTCCATAACCCCACATCTC	chr6f:363348-363503	IRF4	13.59	2	6	76	214	1.5	4.8	11.2	36.9
GGTATGGGGAAATGGTTG	CCATAACCCCACATCTCA	chr6f:363348-363501	IRF4	23.37	17	10	87	363	10.2	7.9	12.8	62.5
GGTATGGGGAAATGGTTG	TCCATAACCCCACATCTCA	chr6f:363348-363502	IRF4	15.56	15	7	67	216	9.4	5.7	9.9	37.3
GAGATGTGGGGTTATGGAAA	ACCCCTAATCCCTTCACC	chr6f:363485-363718	IRF4	54.26	106	79	234	303	64.4	66	34.4	52.3
GATGTGGGGTTATGGAAAT	CCCCTAATCCCTTCACCT	chr6f:363487-363717	IRF4	25.98	53	45	76	134	32.1	37.6	11.2	23
AGATGTGGGGTTATGGAAA	ACCCCTAATCCCTTCACC	chr6f:363486-363718	IRF4	46.13	74	76	167	299	44.9	63.5	24.5	51.6
CAAAATCTCAAAACCCATCTC	GGGGGTGTTAGAGGGAAG	chr6r:363720-363929	IRF4	94.92	199	105	443	615	121.3	87.3	65	106
CAAAATCTCAAAACCCATCTC	AGTGGGGGTGTTAGAGGG	chr6r:363720-363932	IRF4	105.48	199	107	712	623	121.1	89	104.4	107.4
CTCAAAATCTCAAAACCCATC	AGTGGGGGTGTTAGAGGG	chr6r:363718-363932	IRF4	105.57	183	99	709	719	111.7	82.7	104	123.9
CCCCCAACCTATAAACTTCC	GTATGGGTTGTTGGTGGG	chr6r:363897-364077	IRF4	46.72	97	33	451	199	59.2	27.2	66.2	34.3
CCCAACCTATAAACTTCCCTCT	GTATGGGTTGTTGGTGGG	chr6r:363899-364077	IRF4	72.99	144	74	566	348	87.6	61.4	83.1	59.9
CCCAACCTATAAACTTCCCTCTA	GTATGGGTTGTTGGTGGG	chr6r:363899-364077	IRF4	72.21	144	73	557	342	87.6	60.6	81.7	58.9
ACCCCAATATATAACCTCCATC	TGGGGGTGAGAGTGAGAG	chr6r:364324-364530	IRF4	32.48	80	27	185	184	48.5	22.6	27.1	31.7
CAATATATAACCTCCATCCCC	GGGTGAGAGTGAGAGGGA	chr6r:364328-364527	IRF4	72.94	155	53	497	469	94.2	43.9	72.9	80.8
CCCAATATATAACCTCCATCC	GGGTGAGAGTGAGAGGGA	chr6r:364326-364527	IRF4	87.65	183	82	559	516	111.3	68.5	81.9	88.9
CTCCCTCCATCCCTAACA	GTGAGGGGAAATAGTAGGGT	chr6r:364442-364629	IRF4	127.54	250	114	987	682	152.3	95.5	144.8	117.5
TCCCTCCATCCCTAACAC	GTGAGGGGAAATAGTAGGGT	chr6r:364443-364629	IRF4	101.87	207	84	834	513	126.4	70.4	122.3	88.3
CCCTCCATCCCTAACACC	GTGAGGGGAAATAGTAGGGTT	chr6r:364444-364629	IRF4	132.32	292	116	1037	592	178	97.2	152	102.1
ACCCTACTATTTCCCCTCAC	GGGATGGAGATAGGGTTTT	chr6r:364610-364851	IRF4	58.86	147	74	163	350	89.5	61.7	24	60.3
ACCCTACTATTTCCCCTCAC	GGGATGGAGATAGGGTTTTA	chr6r:364610-364851	IRF4	58.19	144	74	162	346	87.6	61.7	23.8	59.7
AACCCTACTATTTCCCCTCAC	GGGATGGAGATAGGGTTTTA	chr6r:364609-364851	IRF4	79.32	175	92	374	457	106.5	77.1	54.9	78.7
TTGGAAGTAGGATGGAGTTG	CCCCAATCTACTACTATACTTTCTC	chr6f:353791-354018	IRF4	56.47	131	49	390	280	79.7	40.8	57.2	48.2
ATTGGAAGTAGGATGGAGTTG	CCCCAATCTACTACTATACTTTCTC	chr6f:353790-354018	IRF4	95.49	149	96	729	605	90.7	80.1	106.9	104.3
TATTGGAAGTAGGATGGAGTTG	CCCCAATCTACTACTATACTTTCTC	chr6f:353789-354018	IRF4	48.73	54	46	454	330	32.7	38.7	66.6	56.9
ACCCTATCTCCATCCCAC	AATTTGGAGGATATTAAGTTTAGTG	chr6r:364836-365013	IRF4	194.25	518	168	632	1323	315.9	140.4	92.7	228
CATCCCACACTATCTCCCC	GTTTTAGAAAGAAAGGAAATTTTGA	chr6r:364846-365058	IRF4	82.46	228	85	280	457	139	71	41	78.8
CATCCCACACTATCTCCCC	AGTTTTAGAAAGAAAGGAAATTTTG	chr6r:364846-365059	IRF4	110.5	282	112	362	716	172	93.6	53	123.4
TGTGTTTGGTTTATTTTATTGAGT	CCACCCATATCCACAACA	chr6f:364973-365173	IRF4	22.79	34	35	69	181	20.4	29.5	10.1	31.1
GTTTGGTTTATTTTATTGAGTTTG	CCACCCATATCCACAACA	chr6f:364976-365173	IRF4	31.72	52	47	110	232	31.7	39.1	16.1	40
GTTTGGTTTATTTTATTGAGTTTG	TCCACCCATATCCACAAC	chr6f:364976-365174	IRF4	26.68	38	39	98	216	22.9	32.4	14.3	37.1
CAAATAAATCTTCAAAACCCTAC	GTGTTGGTGAGGATGTGG	chr6r:365175-365366	IRF4	138.63	307	138	650	910	187.2	115.2	95.3	156.8
ACAAATAAATCTTCAAAACCCTAC	GTGTTGGTGAGGATGTGG	chr6r:365174-365366	IRF4	172.9	383	160	849	1158	233.6	134	124.5	199.5
CAAATAAATCTTCAAAACCCTACT	GTGTTGGTGAGGATGTGG	chr6r:365175-365366	IRF4	138.63	307	138	650	910	187.2	115.2	95.3	156.8
CATCATTTTACATTCCCACC	GGAAAGTAGGGAGGGTTAGG	chr6r:365303-365462	IRF4	150.44	275	156	859	1031	167.5	130.6	125.9	177.7
ACATCATTTTACATTCCCACC	GGAAAGTAGGGAGGGTTAGG	chr6r:365302-365462	IRF4	194.81	418	172	1190	1198	254.7	143.6	174.5	206.5
CTACATCATTTTACATTCCCACC	GGAAAGTAGGGAGGGTTAGG	chr6r:365300-365462	IRF4	199.53	362	205	1269	1278	220.6	171.1	186.1	220.3
CCTAACCCTCCCTACTTTCC	GGTTTGGATTTGAATTTTGG	chr6r:365443-365667	IRF4	54.88	94	66	278	386	57	55.2	40.7	66.5
CCTAACCCTCCCTACTTTCC	GGTTTGGATTTGAATTTTGGT	chr6r:365443-365667	IRF4	54.49	92	66	277	385	55.8	55.2	40.6	66.4
CCTAACCCTCCCTACTTTCC	AGGTTTGGATTTGAATTTTGG	chr6r:365443-365668	IRF4	57.7	81	71	339	422	49.4	59	49.7	72.7
AACCAACAAACACTAAAACAAAC	GGTGGAAGGGAAGGTAGG	chr6r:365508-365725	IRF4	87.43	144	108	639	451	88.1	90.1	93.8	77.8
AAACCAACAAACACTAAAACAAAC	GGTGGAAGGGAAGGTAGG	chr6r:365507-365725	IRF4	91.23	147	95	742	504	89.9	79.2	108.9	86.9
CCCAAAAATATAAAACCAATACC	GGTGTGATGTTGGAGGGT	chr6r:365598-365805	IRF4	91.45	163	121	476	554	99.4	101.1	69.8	95.5
CCTACCTTCCCTTCCACC	TTTTTGTGGAATAGGTTGTTTT	chr6r:365708-365903	IRF4	5.9	5	9	28	55	3	7.1	4	9.4
CCTACCTTCCCTTCCACC	TTTTGTGGAATAGGTTGTTTTT	chr6r:365708-365902	IRF4	5.6	7	7	29	50	4.2	5.4	4.2	8.6
ACCCTCCAACATCACACC	GGTGAGAAATGAAATGTTTGTT	chr6r:365788-366037	IRF4	52.33	66	54	365	409	40.4	44.9	53.6	70.4
TAGGTGGGGAAAGAGAATG	CCCTCTCAAAATCCTCCC	chr6f:365854-366079	IRF4	41.36	62	43	272	302	37.6	35.9	39.9	52
GGGAAAGAGAATGGGAGTAGA	CCCTCTCAAAATCCTCCC	chr6f:365860-366079	IRF4	75.38	130	68	464	568	79.3	56.4	68	97.8
GGAAAGAGAATGGGAGTAGAGAG	CCCTCTCAAAATCCTCCC	chr6f:365861-366079	IRF4	76.86	123	73	600	487	75.1	60.6	87.9	83.8
TCCCAAAAACCTCCACTT	TGAATTGTGTAATGTAGGGATATAG	chr6r:353939-354188	IRF4	16.06	35	18	49	122	21	15	7.2	21
CCCAAAAACCTCCACTTAC	GGTATTTATTAGGTGTTTGTTGAA	chr6r:353940-354161	IRF4	71.81	143	94	254	489	87.3	78.3	37.3	84.3
CCCAAAAACCTCCACTTAC	AGGTATTTATTAGGTGTTTGTTGA	chr6r:353940-354162	IRF4	69.85	146	91	284	422	89.2	75.8	41.7	72.8
TCAACAAACACCTAATAAATACCT	GAGGAGAATTTGGGTTGG	chr6r:354139-354372	IRF4	15.62	24	24	48	121	14.8	19.8	7	20.8
TTCAACAAACACCTAATAAATACC	GAGGAGAATTTGGGTTGG	chr6r:354138-354372	IRF4	17.61	29	22	67	143	17.9	18.1	9.8	24.6
CCCTACATTACACAATTCAACC	AGGAGAATTTGGGTTGGG	chr6r:354170-354371	IRF4	31.56	11	8	276	421	6.6	6.7	40.4	72.6
CCAACCCAAATTCTCCTC	TGGGTATATGGTAGTGGAGTTT	chr6r:354355-354569	IRF4	48.39	75	51	295	358	45.8	42.7	43.3	61.7
CCAACCCAAATTCTCCTC	TTGGGTATATGGTAGTGGAGTT	chr6r:354355-354570	IRF4	47.95	73	49	347	325	44.3	40.6	50.9	56
CCAACCCAAATTCTCCTC	ATTGGGTATATGGTAGTGGAGT	chr6r:354355-354571	IRF4	99.6	161	110	638	669	97.9	91.6	93.6	115.2
AACTCCACTACCATATACCCAA	TTGAAGTGTTGTGTGGGG	chr6r:354549-354789	IRF4	39.49	71	34	243	291	43.4	28.7	35.6	50.2
ACTCCACTACCATATACCCAAT	TGAAGTGTTGTGTGGGGT	chr6r:354550-354788	IRF4	26.1	34	33	180	171	20.8	27.7	26.4	29.5
ACTCCACTACCATATACCCAAT	TTGAAGTGTTGTGTGGGG	chr6r:354550-354789	IRF4	33.02	50	37	214	230	30.2	30.8	31.4	39.6
GAAGTTGTTTTGGAAGTTTGTT	CCCTAAATCATACCCTAAATCAC	chr6f:354791-355034	IRF4	38.89	75	44	193	262	45.4	36.8	28.3	45.1
GAAGTTGTTTTGGAAGTTTGTT	TCATTCCCTAAATCATACCC	chr6f:354791-355039	IRF4	36.68	83	47	133	219	50.6	38.9	19.5	37.7
AGAAGTTGTTTTGGAAGTTTGT	TCATTCCCTAAATCATACCC	chr6f:354790-355039	IRF4	24.74	45	39	63	177	27.1	32.2	9.2	30.4
GTGATTTAGGGTATGATTTAGGG	CCCAATACTCTTTAACAAATCC	chr6f:355012-355211	IRF4	148.81	229	193	913	930	139.7	161.4	133.8	160.3
GTGATTTAGGGTATGATTTAGGG	CCCAATACTCTTTAACAAATCCTC	chr6f:355012-355211	IRF4	148.63	227	193	912	935	138.2	161.4	133.7	161.2
GTGATTTAGGGTATGATTTAGGGA	CCCAATACTCTTTAACAAATCCTC	chr6f:355012-355211	IRF4	148.17	226	192	910	935	137.9	160.2	133.5	161.1
TTAGTGGATAGTGTTGTTGAAGA	CTCAAAACTCAAAAACTTCCTAA	chr6f:355162-355387	IRF4	23.54	52	24	84	173	31.8	20.2	12.3	29.8
TTAGTGGATAGTGTTGTTGAAGA	CTCAAAACTCAAAAACTTCCTAAA	chr6f:355162-355387	IRF4	23.4	52	24	84	172	31.5	20.2	12.3	29.7
TTTAGTGGATAGTGTTGTTGAAGA	CTCAAAACTCAAAAACTTCCTAA	chr6f:355161-355387	IRF4	28	63	37	78	183	38.1	30.9	11.5	31.5
TTGAAATTTAGGAAGTTTTTGAG	TCAAACACTAATACCTACCTACCC	chr6f:355358-355550	IRF4	57.2	137	53	163	447	83.5	44.4	23.9	77
ATTGAAATTTAGGAAGTTTTTGAG	TCAAACACTAATACCTACCTACCC	chr6f:355357-355550	IRF4	87.98	209	73	391	616	127.4	61.1	57.3	106.1
AATTGAAATTTAGGAAGTTTTTGAG	TCAAACACTAATACCTACCTACCC	chr6f:355356-355550	IRF4	98.5	230	94	462	622	140.5	78.6	67.7	107.2
CCCTTACAATATTATTACCACCA	GGGGTATGTGATTGGAGAGT	chr6r:355503-355750	IRF4	67.22	107	52	501	504	65.1	43.6	73.4	86.8
AACCCTTACAATATTATTACCACC	GGGGTATGTGATTGGAGAGTA	chr6r:355501-355750	IRF4	89.41	143	85	639	616	87	70.8	93.7	106.2
CCCTTACAATATTATTACCACCAAA	GGGGTATGTGATTGGAGAGT	chr6r:355503-355750	IRF4	67.15	107	52	499	504	65.1	43.6	73.1	86.8
CTCCAATCACATACCCCC	AAAATGGTGTGTAAGGTTTGA	chr6r:355734-355895	IRF4	149.66	380	120	503	1118	231.7	100.4	73.8	192.7
CTCCAATCACATACCCCC	TAAAATGGTGTGTAAGGTTTGA	chr6r:355734-355896	IRF4	79.24	146	56	275	816	89	47	40.3	140.6
TCACATACCCCCACTTCC	AGGTTATTAGGATTTTAAGGAGATT	chr6r:355740-355971	IRF4	141.05	78	523	203	289	47.6	437	29.8	49.8
CTCTCAAACCTTACACACCATTT	GGAGGAGGGTTGGTTTGT	chr6r:355872-356103	IRF4	39.46	87	43	199	232	52.9	35.8	29.2	40
ACTCTCAAACCTTACACACCA	ATTGGAGGAGGGTTGGTT	chr6r:355871-356106	IRF4	54.85	138	48	274	321	84.2	39.7	40.1	55.4
CTCTCAAACCTTACACACCAT	TATTGGAGGAGGGTTGGT	chr6r:355872-356107	IRF4	25.49	43	27	126	203	26	22.4	18.5	35
ACAAACCAACCCTCCTCC	GAAATTTAAGTTTTTATTTGGGG	chr6r:356086-356261	IRF4	88.57	219	91	414	487	133.3	76.3	60.8	84
ACAAACCAACCCTCCTCC	AAATTTAAGTTTTTATTTGGGGG	chr6r:356086-356260	IRF4	87.52	191	93	451	521	116.2	78	66.2	89.7
ACAAACCAACCCTCCTCC	TTAAGTTTTTATTTGGGGGTTT	chr6r:356086-356256	IRF4	25.14	57	26	122	150	34.8	22	18	25.9
TGTTAGTAGGTAGGATTTTAGAGGT	CACACACACACATTCCATAAC	chr6f:356214-356460	IRF4	23.08	32	16	269	118	19.5	13	39.5	20.3
TTGTTAGTAGGTAGGATTTTAGAGG	CACACACACACATTCCATAAC	chr6f:356213-356460	IRF4	17.04	25	11	177	102	15.2	9.3	26	17.6
TGTTAGTAGGTAGGATTTTAGAGGT	ACACACACACACATTCCATAAC	chr6f:356214-356461	IRF4	35.33	50	22	433	169	30.5	18.2	63.5	29.1
TGGAATGTGTGTGTGTGTTATT	TTACTCTTCACAAACACTCCTCT	chr6f:356444-356640	IRF4	25.77	55	31	133	142	33.4	25.7	19.5	24.4
TGGAATGTGTGTGTGTGTTATT	TTACTCTTCACAAACACTCCTCTA	chr6f:356444-356640	IRF4	25.66	55	31	130	142	33.4	25.7	19.1	24.4
TGGAATGTGTGTGTGTGTTAT	TACTCTTCACAAACACTCCTCTAT	chr6f:356444-356639	IRF4	25.95	65	25	143	127	39.8	21.1	20.9	21.9
GAGGAGTGTTTGTGAAGAGTAAT	CCCCAAAAATTCCATCTAA	chr6f:356619-356868	IRF4	18.47	38	31	39	113	23.2	25.7	5.7	19.4
GAGGAGTGTTTGTGAAGAGTAAT	CCAAAAATTCCATCTAAATCC	chr6f:356619-356866	IRF4	35.47	87	54	85	182	53.3	44.9	12.4	31.3
GAGGAGTGTTTGTGAAGAGTAAT	CCCAAAAATTCCATCTAAATC	chr6f:356619-356867	IRF4	25.33	49	40	72	163	29.6	33.2	10.6	28
AAAAGGAAGGGTGGTTTTG	CATACCTACAAACAATCATCACTC	chr6f:352978-353177	IRF4	74.47	140	128	128	506	85.1	106.8	18.8	87.2
AAAGGAAGGGTGGTTTTG	CATACCTACAAACAATCATCACTC	chr6f:352979-353177	IRF4	68.93	131	122	100	463	79.6	101.8	14.6	79.7
AAAGGAAGGGTGGTTTTG	ACATACCTACAAACAATCATCACTC	chr6f:352979-353178	IRF4	79.84	194	121	94	500	118	101.4	13.8	86.2
AGATGGAATTTTTGGGGA	CACCAACAACTACAACCTAATTC	chr6f:356852-357045	IRF4	27.39	54	45	53	180	32.9	37.9	7.7	31.1
GATGGAATTTTTGGGGAT	CACCAACAACTACAACCTAATTC	chr6f:356853-357045	IRF4	30.91	73	45	71	179	44.5	37.9	10.4	30.8
AGATGGAATTTTTGGGGA	CACCAACAACTACAACCTAATTCT	chr6f:356852-357045	IRF4	27.37	54	45	53	180	32.9	37.9	7.7	31
CACCTACTAACTTCCAATCCA	GAATTTGTGAGGGTTTAGAAAAG	chr6r:356987-357187	IRF4	68.89	139	79	316	454	85	66	46.4	78.2
CACCTACTAACTTCCAATCCAAC	GAATTTGTGAGGGTTTAGAAAAG	chr6r:356987-357187	IRF4	68.6	138	79	317	450	84.3	66	46.5	77.6
CACCTACTAACTTCCAATCCAAC	TTGAATTTGTGAGGGTTTAGA	chr6r:356987-357189	IRF4	42.86	98	42	205	273	59.6	34.7	30.1	47.1
ATTTCTTTTCTAAACCCTCACA	GAAGGTAGTAGTGGAATTTGGG	chr6r:357161-357330	IRF4	53.3	73	74	240	415	44.4	62.1	35.2	71.6
TTTCTTTTCTAAACCCTCACAA	GAAGGTAGTAGTGGAATTTGGG	chr6r:357162-357330	IRF4	24.36	37	31	125	177	22.4	26.2	18.3	30.6
TTTCTTTTCTAAACCCTCACA	GGTAGTAGTGGAATTTGGGA	chr6r:357162-357327	IRF4	9.71	16	9	65	72	9.7	7.1	9.5	12.5
TCCCAAATTCCACTACTACC	GAAAGTAAAGTTTTAAGGGGG	chr6r:357308-357487	IRF4	29.53	38	39	216	178	23.2	32.6	31.7	30.7
GTTGTTTTTAGGAAGGAAGGAT	CCTCCTCCTTTACCAAATCTC	chr6f:357331-357577	IRF4	108.97	215	93	724	701	131.2	77.5	106.2	120.9
GGAAGGAAGGATTTATGTTTTG	CCTCCTCCTTTACCAAATCTC	chr6f:357341-357577	IRF4	85.05	207	72	403	549	126.1	60.4	59	94.7
AGGAAGGAAGGATTTATGTTTTG	CCTCCTCCTTTACCAAATCTC	chr6f:357340-357577	IRF4	95.05	194	105	567	527	118.1	88	83.2	90.9
GTAGTTTTGGAGAGATTTGGG	AACCCACTTACACCACCTC	chr6f:357518-357717	IRF4	251.16	456	251	1831	1443	277.9	209.5	268.5	248.8
GGTAGTTTTGGAGAGATTTGG	AACCCACTTACACCACCTC	chr6f:357517-357717	IRF4	260.89	448	276	1988	1441	273.3	230.4	291.5	248.3
GTAGTTTTGGAGAGATTTGGG	ACCCACTTACACCACCTCT	chr6f:357518-357716	IRF4	222.01	362	215	1772	1321	220.9	179.7	259.9	227.6
GAGGTGGTGTAAGTGGGTT	CCACTACCTATCCACTCCAAC	chr6f:357699-357905	IRF4	123.82	258	122	830	662	157.5	102	121.7	114.1
GAGGTGGTGTAAGTGGGTT	CCACTACCTATCCACTCCAA	chr6f:357699-357905	IRF4	124.22	259	122	831	667	158.1	102	121.9	115
GAGGTGGTGTAAGTGGGTT	ACCACTACCTATCCACTCCA	chr6f:357699-357906	IRF4	149.96	320	180	871	738	195	150	127.7	127.2
GGTTTTGTTGGAAGATAGAGAA	CCTCCCCAAAACTACAAAC	chr6f:353103-353336	IRF4	87.13	153	91	468	641	93.2	76.3	68.7	110.4
AGGTTTTGTTGGAAGATAGAGA	CCTCCCCAAAACTACAAAC	chr6f:353102-353336	IRF4	90.63	168	79	598	621	102.2	65.7	87.7	106.9
AGGTTTTGTTGGAAGATAGAGAA	CCTCCCCAAAACTACAAAC	chr6f:353102-353336	IRF4	90.6	168	79	597	621	102.2	65.7	87.6	106.9
GTTGGAGTGGATAGGTAGTGG	CCCAACTTTCTCCCACCT	chr6f:357885-358093	IRF4	128.82	217	122	1070	720	132.1	102.2	157	124
AGTTGGAGTGGATAGGTAGTGG	CCCAACTTTCTCCCACCT	chr6f:357884-358093	IRF4	250.31	214	657	1250	801	130.6	549.3	183.3	138
GTTGGAGTGGATAGGTAGTGGT	CCCAACTTTCTCCCACCT	chr6f:357885-358093	IRF4	128.05	217	120	1068	714	132.1	100.5	156.6	123
CAACTTTCATTTACAAAACTTCAA	GGGAGGTGATTGTAGAGAGA	chr6r:358012-358256	IRF4	50.87	103	57	190	380	62.9	47.2	27.8	65.5
CAACTTTCATTTACAAAACTTCAA	GGGAGGTGATTGTAGAGAGAA	chr6r:358012-358256	IRF4	50.9	103	57	191	380	62.9	47.2	28	65.5
CAACTTTCATTTACAAAACTTCAA	AGGGAGGTGATTGTAGAGAGA	chr6r:358012-358257	IRF4	60.98	96	60	258	567	58.4	50.1	37.8	97.7
TCTCTCTACAATCACCTCCC	GTTTGAAGAGGGTTTTAGTGTT	chr6r:358237-358448	IRF4	35.08	59	43	216	217	35.7	35.5	31.7	37.5
TCTCTCTACAATCACCTCCC	GTTTGAAGAGGGTTTTAGTGTTT	chr6r:358237-358448	IRF4	35.08	59	43	216	217	35.7	35.5	31.7	37.5
TCTCTCTACAATCACCTCCC	AGTTTGAAGAGGGTTTTAGTGTT	chr6r:358237-358449	IRF4	50.92	92	52	376	285	55.8	43.7	55.1	49
AACACTAAAACCCTCTTCAAAC	AAAGAATTGGTTTGGTATTTTG	chr6r:358427-358638	IRF4	78.34	187	113	173	460	114.2	94.5	25.3	79.3
AAACACTAAAACCCTCTTCAAAC	GAAAGAATTGGTTTGGTATTTTG	chr6r:358426-358639	IRF4	129.28	327	145	379	821	199.4	120.8	55.5	141.4
CACTAAAACCCTCTTCAAACTAAA	GAAAGAATTGGTTTGGTATTTTG	chr6r:358429-358639	IRF4	70.93	151	103	164	472	92.1	86.2	24	81.4
TTTAAGGGTTTTATTGGTTTTT	TCTTTACCTAAACCCTCCAA	chr6f:358637-358864	IRF4	3.3	7	3	8	31	4.3	2.5	1.2	5.3
TTTAAGGGTTTTATTGGTTTTT	TTCTTTACCTAAACCCTCCA	chr6f:358637-358865	IRF4	2.15	5	2	4	22	3	1.3	0.6	3.7
TTTTAAGGGTTTTATTGGTTTT	TTCTTTACCTAAACCCTCCA	chr6f:358636-358865	IRF4	2.03	4	2	2	24	2.4	1.3	0.3	4.1
TGGAGGGTTTAGGTAAAGAA	ACCCCAAATCAAACAAAAC	chr6f:358846-359079	IRF4	31.98	84	29	81	235	51.1	24.5	11.9	40.5
GGAGGGTTTAGGTAAAGAAAAAG	CCCCAAATCAAACAAAACA	chr6f:358847-359078	IRF4	28.21	52	34	102	217	31.9	28.7	14.9	37.4
GGAGGGTTTAGGTAAAGAAAAAG	ACCCCAAATCAAACAAAAC	chr6f:358847-359079	IRF4	35.74	92	32	100	263	56.3	26.6	14.7	45.4
GTTGTAGATTATTTAAGAGGGAAAA	CAAATTCCTAACAACTTTAAAACC	chr6f:358923-359171	IRF4	52.38	155	52	114	320	94.2	43.5	16.8	55.1
AGTTGTAGATTATTTAAGAGGGAAA	CAAATTCCTAACAACTTTAAAACC	chr6f:358922-359171	IRF4	43.9	127	42	108	276	77.5	34.7	15.9	47.6
GTTGTAGATTATTTAAGAGGGAAAA	ACAAATTCCTAACAACTTTAAAACC	chr6f:358923-359172	IRF4	67.05	168	82	156	436	102.2	68.1	22.9	75.1
CAAAAATACTTCTTTCAATCCTTTC	TGATATGTTTTGGTAATGTTGTTAG	chr6r:359176-359410	IRF4	10.58	5	14	25	141	3	11.4	3.6	24.2
TCAAAAATACTTCTTTCAATCCT	TGATATGTTTTGGTAATGTTGTTAG	chr6r:359175-359410	IRF4	10.56	5	17	21	129	3	14	3	22.2
TTCAAAAATACTTCTTTCAATCC	TGATATGTTTTGGTAATGTTGTTAG	chr6r:359174-359410	IRF4	11.14	5	18	16	142	3	14.8	2.3	24.4
TGATATGGAAATTTGGTTATTTTT	CCTTCTACCAAACCTCTCCTC	chr6f:359322-359546	IRF4	0.69	0	0	2	13	0	0.3	0.3	2.2
TGATATGGAAATTTGGTTATTTTT	CACCTTCTACCAAACCTCTCC	chr6f:359322-359548	IRF4	0.77	0	0	5	14	0	0	0.7	2.3
CTAACAACATTACCAAAACATATCA	GAGAGTAGTATTGAGAGGATGGTG	chr6r:359386-359609	IRF4	104.22	204	142	395	671	124.4	118.9	58	115.6
CCCCACCCAAATCTCATA	GAGTAGAAGGAGGAAGTGGG	chr6r:359485-359685	IRF4	57.32	94	43	496	368	57.3	35.9	72.7	63.3
CCCCACCCAAATCTCATA	GGAGTAGAAGGAGGAAGTGG	chr6r:359485-359686	IRF4	68.51	112	62	506	463	68.3	51.8	74.1	79.8
CACCATCCTCTCAATACTACTCTC	GGAAGTATGGTAGTATTTGTTTGGT	chr6r:359586-359783	IRF4	235.7	455	235	1528	1420	277.4	196.5	224.1	244.8
ACACCATCCTCTCAATACTACTCTC	GGAAGTATGGTAGTATTTGTTTGGT	chr6r:359585-359783	IRF4	245.67	473	240	1587	1516	288.3	200.3	232.7	261.3
CCATCCTCTCAATACTACTCTCA	GGAAGTATGGTAGTATTTGTTTGGT	chr6r:359588-359783	IRF4	115.98	221	93	705	857	135	77.9	103.4	147.6
TTGTATAGTTGGTAGAATTGTGAGT	CTTCTAAACCTCCACACTCTTC	chr6f:359783-359991	IRF4	29.49	36	37	199	208	22	30.9	29.2	35.9
TGTATAGTTGGTAGAATTGTGAGTT	CTTCTTCTAAACCTCCACACTC	chr6f:359784-359994	IRF4	25.81	37	36	165	158	22.3	29.7	24.1	27.2
TTTGTATAGTTGGTAGAATTGTGAG	CTTCTTCTAAACCTCCACACTC	chr6f:359782-359994	IRF4	23.28	32	34	141	147	19.2	28	20.6	25.3
GATTGGAAGAGTGTGGAGG	CTCCCAAATTCAAAATTCC	chr6f:359965-360205	IRF4	59.88	110	87	166	438	66.8	73	24.3	75.5
GATTGGAAGAGTGTGGAGG	ACTCCCAAATTCAAAATTCC	chr6f:359965-360206	IRF4	74.36	153	88	287	514	93	73.8	42	88.6
GGAAGAGTGTGGAGGTTTAGA	CCCTAAATCATTACTCCCAA	chr6f:359969-360218	IRF4	69.97	111	118	255	442	67.7	98.6	37.4	76.2
GTTTGTAGTTTTGGGGAGGT	CAAACAAAAATATCCCATCC	chr6f:353318-353501	IRF4	32.5	61	41	143	216	37.3	34.4	21	37.3
GTTTGTAGTTTTGGGGAGGT	ACAAACAAAAATATCCCATCC	chr6f:353318-353502	IRF4	37.45	66	49	153	268	40.1	41.2	22.4	46.1
GTTTGTAGTTTTGGGGAGGT	CAAACAAAAATATCCCATCCA	chr6f:353318-353501	IRF4	32.61	61	41	145	217	37.3	34.4	21.3	37.4
TTGGGAGTAATGATTTAGGG	TCCTTTCTTTATCACATAACCA	chr6f:360199-360398	IRF4	14.85	38	17	27	103	23.2	14.5	3.9	17.8
TTGGGAGTAATGATTTAGGG	TTATCAAATAAAAACCTAAAACCC	chr6f:360199-360446	IRF4	7.01	9	12	15	62	5.2	10	2.2	10.6
TTTGGGAGTAATGATTTAGGG	TTATCAAATAAAAACCTAAAACCC	chr6f:360198-360446	IRF4	7.27	10	10	22	71	5.8	7.9	3.2	12.2
GAAAAATTTGTAGTTTGGTTATGTG	CCCATTAATAATCCTTTCTACTACC	chr6f:360362-360560	IRF4	72.11	171	66	252	534	104.3	55.2	37	92
CAAAAACCTTACAACCCCA	GTAAATATTTTAGTTTGGGAGAGAA	chr6r:360453-360653	IRF4	13.03	0	1	81	229	0	0.8	11.8	39.5
CAAAAACCTTACAACCCCA	AGTAAATATTTTAGTTTGGGAGAGA	chr6r:360453-360654	IRF4	14.2	1	1	97	239	0.6	0.8	14.2	41.2
AAAAAGATAGTTTGTAAGAGAGGAA	TCTTTAAACCCACCACCA	chr6f:360495-360685	IRF4	7.21	0	1	29	137	0	0.9	4.3	23.6
AAAAGATAGTTTGTAAGAGAGGAAA	TCTTTAAACCCACCACCA	chr6f:360496-360685	IRF4	10.93	0	2	47	206	0	1.3	6.9	35.5
AAAAGATAGTTTGTAAGAGAGGAAA	CTTTAAACCCACCACCAA	chr6f:360496-360684	IRF4	16.41	2	2	66	308	1.4	1.5	9.7	53.1
AATTAATTTGGTGGTGGGT	AAATTAACAAAACACTCTTCAACC	chr6f:360660-360835	IRF4	105.93	201	154	233	807	122.3	128.3	34.1	139.1
AATTAATTTGGTGGTGGGT	AATTAACAAAACACTCTTCAACC	chr6f:360660-360834	IRF4	95.48	203	131	235	667	123.5	109.1	34.4	115
TGGTGGTGGGTTTAAAGA	TCACTTTTCAAATACCTATAAATCA	chr6f:360668-360865	IRF4	5.52	9	7	11	53	5.5	5.8	1.6	9.1
CCCTCCTTCCCATTAACTT	GAATGAGGGTTAAAAAGATGTAG	chr6r:353386-353570	IRF4	84.79	169	117	202	632	102.8	97.8	29.7	108.9
CCCTCCTTCCCATTAACTT	AGAATGAGGGTTAAAAAGATGTAG	chr6r:353386-353571	IRF4	76.12	158	96	163	605	96.1	80.2	23.9	104.2
CCCTCCTTCCCATTAACTT	GAATGAGGGTTAAAAAGATGTAGA	chr6r:353386-353570	IRF4	84.55	169	116	201	632	102.8	96.9	29.5	108.9
TTCCCTAAATAACATTTCAAAAAC	GTGTTTTTATTTTGGTTTATTGGTT	chr6r:360740-360950	IRF4	5.04	1	0	39	81	0.6	0	5.7	13.9
TTCCCTAAATAACATTTCAAAAA	TGGATATAGTGATTTTGGTGTTT	chr6r:360740-360967	IRF4	3.73	1	1	19	62	0.6	0.8	2.8	10.7
TTCCCTAAATAACATTTCAAAAA	TTGGATATAGTGATTTTGGTGTTT	chr6r:360740-360968	IRF4	3.6	0	1	16	65	0	0.8	2.4	11.2
CACCAAAATCACTATATCCAAA	AATGGATGGAGTTTTGAGAG	chr6r:360948-361148	IRF4	40.74	76	42	142	354	46.3	34.8	20.8	61
CACCAAAATCACTATATCCAAA	AGGGTTAATGGATGGAGTTT	chr6r:360948-361154	IRF4	68.38	117	82	228	579	71.6	68.7	33.5	99.7
CACCAAAATCACTATATCCAAA	GGGTTAATGGATGGAGTTTT	chr6r:360948-361153	IRF4	69.63	134	81	218	563	81.7	67.9	31.9	97.1
ACTCTTACCCTCCCCTCTC	GGTAAGAAAATATGAGGATTGAG	chr6r:361031-361239	IRF4	59.59	134	64	248	391	81.5	53.2	36.3	67.3
ACTCTTACCCTCCCCTCTC	AGGTAAGAAAATATGAGGATTGAG	chr6r:361031-361240	IRF4	65.47	117	102	266	385	71.2	85.4	38.9	66.4
CCCTCCCCTCTCAACTAA	GGTAAGAAAATATGAGGATTGAG	chr6r:361038-361239	IRF4	28.06	71	25	102	195	43.3	20.5	15	33.5
GTGAGTAAAGTGTGTTTTTGTGG	AAATTCCTCATCTACTCTACCCT	chr6f:361158-361378	IRF4	88.76	98	204	385	395	59.8	170.8	56.4	68
GTGAGTAAAGTGTGTTTTTGTGG	AAAATTCCTCATCTACTCTACCC	chr6f:361158-361379	IRF4	86.63	119	179	374	406	72.3	149.5	54.8	69.9
GTGAGTAAAGTGTGTTTTTGTGG	AAAATTCCTCATCTACTCTACCCT	chr6f:361158-361379	IRF4	84.62	113	176	370	394	69	147.4	54.2	67.9
GGGTAGAGTAGATGAGGAATTTT	CTCTACCCCACCTCTATTTACC	chr6f:361357-361593	IRF4	81.91	115	66	708	573	70.3	54.9	103.8	98.7
GGGTAGAGTAGATGAGGAATTTTT	CTCTACCCCACCTCTATTTACC	chr6f:361357-361593	IRF4	81.66	115	65	708	572	70.3	54.1	103.8	98.5
AGGGTAGAGTAGATGAGGAATTTT	CTCTACCCCACCTCTATTTACC	chr6f:361356-361593	IRF4	92.68	121	81	882	578	73.9	67.9	129.4	99.5
GAGATAAAGTAAAGGAGGGGG	AACCAAAATACTTCTTCCAAAA	chr6f:361422-361661	IRF4	64.21	177	64	173	409	107.8	53.2	25.3	70.5
GAGATAAAGTAAAGGAGGGGG	AAACCAAAATACTTCTTCCAAA	chr6f:361422-361662	IRF4	87.72	272	85	230	466	166.1	70.8	33.7	80.3
GAGATAAAGTAAAGGAGGGGG	AAAACCAAAATACTTCTTCCAA	chr6f:361422-361663	IRF4	83.14	272	81	220	388	166.1	67.4	32.3	66.8
TTTTTGGAAGAAGTATTTTGGT	CTCAAAACCCTTTAAAATACCC	chr6f:361639-361835	IRF4	1.59	0	1	7	25	0.2	1	1	4.2
TTTTGGAAGAAGTATTTTGGTT	CTCAAAACCCTTTAAAATACCC	chr6f:361640-361835	IRF4	1.71	0	1	13	22	0.2	1	1.8	3.8
TTTGGAAGAAGTATTTTGGTTT	CTCAAAACCCTTTAAAATACCC	chr6f:361641-361835	IRF4	1.39	0	1	6	21	0.2	1	0.8	3.6
AGGGTTTTGAGTTTTTGAGA	CCTATCCAAAACTCCTTTACAA	chr6f:361825-362062	IRF4	78.49	156	65	381	630	95.3	54.3	55.8	108.5
GGGTTTTGAGTTTTTGAGATTG	ACCTATCCAAAACTCCTTTACAA	chr6f:361826-362063	IRF4	120.25	192	108	981	756	117	89.8	143.9	130.3
GGGTTTTGAGTTTTTGAGATTG	AACCTATCCAAAACTCCTTTACA	chr6f:361826-362064	IRF4	118.11	204	117	882	705	124.3	97.4	129.4	121.4
CACCAATACTCCCCTAAACC	TAGTGTGGTAGGAGGAGGG	chr6r:361990-362178	IRF4	97.36	198	72	729	590	120.8	60.2	106.9	101.6
CCACCAATACTCCCCTAAAC	AGTGTGGTAGGAGGAGGG	chr6r:361989-362177	IRF4	157.61	347	109	1191	891	211.3	90.9	174.6	153.6
CACCAATACTCCCCTAAACC	AGTGTGGTAGGAGGAGGG	chr6r:361990-362177	IRF4	153.83	337	108	1154	874	205.6	89.8	169.2	150.6
AACCCCTCCTCCTACCAC	GGGGAATGATATAGTGGGG	chr6r:362157-362403	IRF4	153.95	310	107	1413	756	188.9	89.3	207.3	130.3
ACCCCTCCTCCTACCACA	GGGGAATGATATAGTGGGG	chr6r:362158-362403	IRF4	153.12	251	116	1542	792	153	96.9	226.1	136.5
ACCCCTCCTCCTACCACA	AGGGGAATGATATAGTGGGG	chr6r:362158-362404	IRF4	157.92	183	111	1839	914	111.5	92.8	269.8	157.5
CACACTCCCCTTCTACAAAC	AGTAGGAGGTTAGGAGGGAA	chr6r:362297-362498	IRF4	137.55	209	137	1149	813	127.2	114.5	168.4	140.1
CACACTCCCCTTCTACAAAC	AAGTAGGAGGTTAGGAGGGA	chr6r:362297-362499	IRF4	125.43	190	129	963	796	115.6	107.8	141.2	137.2
TCTACATCTTTTTAACCCTCATTC	GTGGTGGGTTTTGGTAGTG	chr6r:353547-353791	IRF4	22.34	31	38	131	112	18.8	32.1	19.2	19.3
CTACATCTTTTTAACCCTCATTC	TGGTGGGTTTTGGTAGTG	chr6r:353548-353790	IRF4	51.07	46	136	133	250	28.1	113.6	19.5	43.1
TGTTTGGGTTTTTAAAGTGTGA	CTCCCTTCCTCAACCCTC	chr6f:362340-362536	IRF4	21.93	35	28	146	125	21.3	23.4	21.4	21.5
CTACATCTTTTTAACCCTCATTCT	GTGGTGGGTTTTGGTAGTG	chr6r:353548-353791	IRF4	41.6	53	69	187	283	32.2	58	27.4	48.8
GAGATTAAAGTAAAATGTTGAGGG	TCCTACCCACCTAACCCC	chr6f:362500-362711	IRF4	85.97	154	89	617	498	93.6	74	90.5	85.8
GAGATTAAAGTAAAATGTTGAGGGT	CCTACCCACCTAACCCCT	chr6f:362500-362710	IRF4	108.44	199	100	893	572	121.1	83.1	131	98.6
GGGTTGAGGAAGGGAGAG	CCTTCAATCCTACCCACC	chr6f:362521-362718	IRF4	142.18	230	154	1052	844	140.3	128.7	154.3	145.5
CCCTACCCACCAACACAA	TTGGGTGTTTATTGGAAAGTATAG	chr6r:362816-363164	IRF4	7.13	8	9	59	45	4.6	7.5	8.7	7.8
CCCTACCCACCAACACAA	ATTGGGTGTTTATTGGAAAGTATAG	chr6r:362816-363165	IRF4	17.54	29	22	117	100	17.4	18.4	17.2	17.2
TTTGGTTTTGGATTTAGATTTT	CAACCATTTCCCCATACC	chr6f:363022-363365	IRF4	8.98	11	18	7	76	6.8	15	1.1	13
TTTTGGTTTTGGATTTAGATTT	CAACCATTTCCCCATACC	chr6f:363021-363365	IRF4	8.96	15	20	8	51	9.2	16.7	1.2	8.7
GGTATGGGGAAATGGTTGT	ACTAATCCCACCCCCAAA	chr6f:363348-363695	IRF4	42.76	64	74	136	291	39.3	61.7	20	50.1
GGTATGGGGAAATGGTTGT	AAACTAATCCCACCCCCA	chr6f:363348-363697	IRF4	45.08	66	77	141	319	40.5	64.2	20.7	55
TCTATTCCCTTCCTCTATACCAC	GTAAGTGGAGGTTTTTGGG	chr6r:353668-353958	IRF4	56.08	106	64	283	378	64.3	53.5	41.4	65.1
ATCTATTCCCTTCCTCTATACCAC	GTAAGTGGAGGTTTTTGGG	chr6r:353667-353958	IRF4	89.64	138	116	488	617	83.9	96.9	71.5	106.3
CTTCCAATTTCTCAAACTACCTT	GAGTGGGGGTGTTAGAGG	chr6r:363639-363933	IRF4	95.92	182	104	651	525	110.8	86.9	95.4	90.5
CTTCCAATTTCTCAAACTACCTT	AGTGGGGGTGTTAGAGGG	chr6r:363639-363932	IRF4	103.48	154	120	812	586	94	99.9	119.1	100.9
CTCCCAATCCTACCTCCAT	GTATGGGTTGTTGGTGGG	chr6r:363738-364077	IRF4	52.52	85	56	526	200	51.8	46.6	77.2	34.4
TTCCCCCACCTCATCTTT	GTATGGGTTGTTGGTGGG	chr6r:363792-364077	IRF4	18.27	46	19	103	83	28.1	15.7	15.1	14.3
CCCACCAACAACCCATAC	GGGGATGGAGGTTATATATTG	chr6r:364060-364348	IRF4	3.86	11	4	11	24	6.7	3	1.6	4.1
CCCACCAACAACCCATAC	GGAGGGAAGGGAAATTTTA	chr6r:364060-364383	IRF4	7.58	23	8	15	45	14	6.4	2.3	7.7
CAATATATAACCTCCATCCCC	GTGAGGGGAAATAGTAGGGT	chr6r:364328-364629	IRF4	46.78	79	37	372	310	48.2	30.9	54.6	53.4
AAAATTTCCCTTCCCTCC	GTGAGGGGAAATAGTAGGGT	chr6r:364366-364629	IRF4	54.32	127	50	256	355	77.2	41.4	37.5	61.2
CACTCTCACCCCCATTCT	GGGAGATAGTGTGGGATGG	chr6r:364517-364863	IRF4	88.37	133	100	685	513	81.1	83.6	100.4	88.4
CTCACTCTCACCCCCATTC	GGGGAGATAGTGTGGGATG	chr6r:364515-364864	IRF4	104.55	120	110	1162	480	73.2	91.9	170.3	82.7
TCCCTAACCCCTTTACCC	GAATTGAAAGTAGGGTTTTGAAG	chr6r:364867-365206	IRF4	41.9	86	47	214	261	52.4	38.9	31.4	44.9
CTAACCCCTTTACCCCCA	GAATTGAAAGTAGGGTTTTGAAG	chr6r:364870-365206	IRF4	50.22	87	50	314	351	53.1	41.4	46.1	60.4
GATATGGGTGGATAAATGGG	CCTCCTACACCCACACAA	chr6f:365163-365509	IRF4	40.47	68	53	174	294	41.5	44.3	25.5	50.6
GGATATGGGTGGATAAATGG	CCTCCTACACCCACACAA	chr6f:365162-365509	IRF4	42.23	56	69	135	333	34.2	57.7	19.8	57.3
CTCCCCATATTCCTAACCC	GGTGGAAGGGAAGGTAGG	chr6r:365432-365725	IRF4	88.41	119	103	826	427	72.8	86.1	121.1	73.6
ACTCCCCATATTCCTAACCC	GGTGGAAGGGAAGGTAGG	chr6r:365431-365725	IRF4	87.82	137	75	864	453	83.8	62.7	126.7	78.1
GGTGAGAAATTGAGGTTTAGG	CTCCCATTCTCTTTCCCC	chr6f:365583-365876	IRF4	68.02	96	84	468	434	58.5	70.2	68.6	74.7
GGTGAGAAATTGAGGTTTAGGA	CTCCCATTCTCTTTCCCC	chr6f:365583-365876	IRF4	68.05	96	84	464	438	58.5	70.2	68.1	75.4
ACCCTCCAACATCACACC	TGGGTAGGATTAGTTAGGATGA	chr6r:365788-366133	IRF4	15.68	19	15	145	101	11.8	12.3	21.2	17.4
ACCCTCCAACATCACACC	TTGGGTAGGATTAGTTAGGATGA	chr6r:365788-366134	IRF4	22.91	31	27	212	111	19.1	22.3	31.1	19.2
AATCCCAAAAACCTCCAC	GGTTGAATTGTGTAATGTAGGG	chr6r:353937-354191	IRF4	134.67	277	168	700	737	168.7	140.2	102.7	127
AATCCCAAAAACCTCCACT	GGTTGAATTGTGTAATGTAGGG	chr6r:353937-354191	IRF4	134.67	277	168	700	737	168.7	140.2	102.7	127
CCCTACATTACACAATTCAACC	GTGTGTGTAAGATGATTTTATGAGG	chr6r:354170-354480	IRF4	10.58	5	5	177	56	2.9	3.8	26	9.7
CCCTACATTACACAATTCAACCT	GTGTGTGTAAGATGATTTTATGAGG	chr6r:354170-354480	IRF4	10.58	5	5	177	56	2.9	3.8	26	9.7
CACACACTTTCATACAATACTCTTT	TGAAGTGTTGTGTGGGGT	chr6r:354474-354788	IRF4	23.52	31	35	144	147	18.8	28.9	21.1	25.3
CACACACTTTCATACAATACTCTTT	TTGAAGTGTTGTGTGGGG	chr6r:354474-354789	IRF4	28.81	39	39	163	204	23.7	32.5	23.9	35.1
CCCCACACAACACTTCAA	GAGTTTTGAGATAAGTGTTAGGATT	chr6r:354772-355091	IRF4	23.98	53	30	74	161	32.3	25.1	10.9	27.7
ACCCCACACAACACTTCA	GAGTTTTGAGATAAGTGTTAGGATT	chr6r:354771-355091	IRF4	43.75	135	52	107	195	82.3	43.5	15.7	33.5
CCACTACCTCCTTTCCTATCT	AATTAAGAAATGTATTTGGGAGA	chr6r:354954-355256	IRF4	28.19	68	35	54	199	41.5	29.2	7.8	34.2
ACCACTACCTCCTTTCCTATC	AATTAAGAAATGTATTTGGGAGA	chr6r:354953-355256	IRF4	33.35	76	51	63	204	46.3	42.6	9.3	35.2
GTGTTGTTGAAGATTTGAGGA	TTTCTCACCATAACACAATCTC	chr6f:355172-355473	IRF4	21.78	39	27	110	146	23.8	22.1	16.1	25.1
AGTGTTGTTGAAGATTTGAGG	TTTCTCACCATAACACAATCTC	chr6f:355171-355473	IRF4	26.92	41	36	141	188	25	29.7	20.7	32.3
GAGATTGTGTTATGGTGAGAAA	CCTTAACCAATCCCAACAC	chr6f:355452-355800	IRF4	31.83	51	37	103	292	30.8	31.2	15	50.3
GAGATTGTGTTATGGTGAGAAAA	CCTTAACCAATCCCAACAC	chr6f:355452-355800	IRF4	30.91	50	37	95	281	30.2	31.2	13.9	48.4
GTGTTGGGATTGGTTAAGG	CCCCTCTACTTCAACTACATTTC	chr6f:355782-356063	IRF4	65.61	75	61	686	380	45.4	51	100.6	65.4
GTGTTGGGATTGGTTAAGGT	CCCCTCTACTTCAACTACATTTC	chr6f:355782-356063	IRF4	65.68	75	61	688	380	45.4	51	100.9	65.4
CTCTCAAACCTTACACACCAT	GTTGAAGAGGGGGAAGTG	chr6r:355872-356181	IRF4	42.9	63	61	225	286	38.5	50.8	33	49.3
ACTCTCAAACCTTACACACCA	GTTGAAGAGGGGGAAGTG	chr6r:355871-356181	IRF4	47.65	79	66	259	290	47.9	54.7	38	50
GGGATTTAATAGGTAATGGGG	CACACACACACATTCCATAAC	chr6f:356141-356460	IRF4	19.84	28	15	206	112	17.3	12.5	30.2	19.4
GGGATTTAATAGGTAATGGGG	ACACACACACACATTCCATAAC	chr6f:356141-356461	IRF4	37.32	54	26	435	180	32.9	21.6	63.8	31
GTTATGGAATGTGTGTGTGTG	CTTCCTTAAAAACCCTAAACC	chr6f:356440-356716	IRF4	37.11	78	58	121	205	47.3	48.1	17.8	35.3
GTTATGGAATGTGTGTGTGTG	ACTTCCTTAAAAACCCTAAACC	chr6f:356440-356717	IRF4	45.76	112	74	141	191	68	61.4	20.7	32.9
CTACTCCTCCCACACAAAAA	AGAGAGAGGAAGAGTTTGGAG	chr6r:356603-356915	IRF4	66.97	133	82	217	501	81.2	68.5	31.8	86.3
AAAAGGAAGGGTGGTTTTG	CCACAAAAACTACAACTCCTACA	chr6f:352978-353272	IRF4	64.54	141	101	135	397	85.7	84.4	19.7	68.3
AAGGAAGGGTGGTTTTGT	TCACTCAACAAATATCTTCCAC	chr6f:352980-353290	IRF4	23.01	32	38	50	194	19.5	31.8	7.3	33.4
CATCTACCTCCTCTTCCTTTATC	GTTGGATTGGAAGTTAGTAGGTG	chr6r:356661-357009	IRF4	60.95	88	72	305	496	53.8	59.7	44.7	85.5
CCTCAACTCCAAACTCTTCC	GAATTTGTGAGGGTTTAGAAAAG	chr6r:356889-357187	IRF4	75.11	126	95	408	490	76.8	79.4	59.8	84.4
CACCTACTAACTTCCAATCCA	GGTAGTAGTGGAATTTGGGAATA	chr6r:356987-357327	IRF4	50.19	77	55	377	305	47.2	45.7	55.3	52.5
GAATTAGGTTGTAGTTGTTGGTG	CCTTCTCTCATTTTTATCCCC	chr6f:357023-357294	IRF4	126.72	275	109	695	848	167.7	91.1	101.9	146.2
GGGGATAAAAATGAGAGAAGG	CCTCCTCCTTTACCAAATCTC	chr6f:357274-357577	IRF4	68.43	102	60	661	372	62.4	50.3	96.9	64.1
GGGGATAAAAATGAGAGAAGG	CTCCTCCTCCTTTACCAAATC	chr6f:357274-357579	IRF4	67.99	105	46	726	364	64.1	38.8	106.4	62.7
GATTTGGTAAAGGAGGAGGAG	CCACTACCTATCCACTCCAAC	chr6f:357559-357905	IRF4	87.2	145	99	719	423	88.1	82.3	105.4	73
GAGATTTGGTAAAGGAGGAGG	CCACTACCTATCCACTCCAAC	chr6f:357557-357905	IRF4	90.5	227	88	520	432	138.1	73.1	76.2	74.5
GTTGGAGTGGATAGGTAGTGG	AAATTCTAACCCTATCCATTATTTT	chr6f:357885-358199	IRF4	55.81	108	82	176	366	65.9	68.5	25.8	63
TGGAGTGGATAGGTAGTGGT	TTAAATTCTAACCCTATCCATTATT	chr6f:357887-358201	IRF4	6.9	15	7	30	50	8.8	5.8	4.3	8.6
CTAAAACTTCAAAATTCAATCCA	GTTTGAAGAGGGTTTTAGTGTT	chr6r:358133-358448	IRF4	44.16	91	76	102	251	55.2	63.3	15	43.2
ACTAAAACTTCAAAATTCAATCCA	GTTTGAAGAGGGTTTTAGTGTT	chr6r:358132-358448	IRF4	57.46	134	78	156	352	81.4	64.9	22.9	60.6
GAGTGATGATTGTTTGTAGGTATG	CAAACAAAAATATCCCATCCA	chr6f:353154-353501	IRF4	37.43	58	47	136	318	35.4	39.6	19.9	54.8
AACACTAAAACCCTCTTCAAAC	GGATTGGAAAAATTGGAAA	chr6r:358427-358762	IRF4	37.54	78	56	86	251	47.4	46.9	12.5	43.3
AACACTAAAACCCTCTTCAAAC	GGATTGGAAAAATTGGAAAT	chr6r:358427-358762	IRF4	36.83	75	56	84	247	45.6	46.9	12.2	42.6
GGTTAGAAGTGTTGGAAGGG	TCTTTTTCTTTACCTAAACCCTC	chr6f:358579-358870	IRF4	44.75	75	44	263	339	45.7	36.4	38.6	58.3
GGTTAGAAGTGTTGGAAGGG	ATCTTTTTCTTTACCTAAACCCTC	chr6f:358579-358871	IRF4	81.99	144	72	475	643	87.8	59.7	69.7	110.7
GGGAAGTAAGATGTAAATTGAAG	CAAACAAAAATATCCCATCC	chr6f:353194-353501	IRF4	40.3	78	47	121	327	47.6	39.6	17.7	56.3
TGGAGGGTTTAGGTAAAGAA	CAAATTCCTAACAACTTTAAAACC	chr6f:358846-359171	IRF4	17.22	35	21	38	144	21.3	17.1	5.5	24.9
TTGGAGGGTTTAGGTAAAGA	CAAATTCCTAACAACTTTAAAACC	chr6f:358845-359171	IRF4	12.19	35	11	19	92	21	9.2	2.7	15.8
AATCTCAAAATTATCAAAAACCTAT	TGGGTGGGGATTTAGATT	chr6r:359148-359493	IRF4	7.23	17	8	9	64	10.4	6.3	1.2	11
AATCTCAAAATTATCAAAAACCTAT	GATTTGGGTGGGGATTTA	chr6r:359148-359497	IRF4	25.03	45	41	42	190	27.4	33.8	6.1	32.7
CTAACAACATTACCAAAACATATCA	GTAGAAGGAGGAAGTGGGG	chr6r:359386-359683	IRF4	91.01	179	112	306	678	108.9	93.4	44.8	116.9
CTAACAACATTACCAAAACATATCA	TAGTGGATGGTGAAGGGG	chr6r:359386-359727	IRF4	27.65	40	42	62	247	24.1	34.9	9.1	42.5
GATGGTGAGTGAGTGTTTTTAAG	CCAAACCCACTTCCACAT	chr6f:359612-359946	IRF4	60.98	74	92	371	395	45.1	76.5	54.3	68
GATGGTGAGTGAGTGTTTTTAAG	ATTCCAAACCCACTTCCAC	chr6f:359612-359949	IRF4	128.36	127	340	487	470	77.5	283.7	71.4	80.9
GTGGAAGTGGGTTTGGAA	CCAAATACCCTAAATCATTACTCC	chr6f:359931-360225	IRF4	85.31	148	82	571	576	90.3	68.1	83.7	99.2
GTGGAAGTGGGTTTGGAA	CAAATACCCTAAATCATTACTCCC	chr6f:359931-360224	IRF4	88.41	144	111	533	554	87.8	92.3	78.1	95.4
GAAGGTTAGGTTGAGGAGGT	TCCTTTCTTTATCACATAACCA	chr6f:360078-360398	IRF4	32.66	82	30	109	232	49.7	25	16	40
TGAAGGTTAGGTTGAGGAGG	CCTTTCTTTATCACATAACCAAACT	chr6f:360077-360397	IRF4	74.55	112	97	547	400	68.3	80.8	80.2	68.9
GGTTATGTGATAAAGAAAGGAAA	CTTTAAACCCACCACCAA	chr6f:360378-360684	IRF4	18.43	34	30	36	129	20.9	25.3	5.2	22.3
GGTTATGTGATAAAGAAAGGAAA	TCTTTAAACCCACCACCA	chr6f:360378-360685	IRF4	13.85	35	15	24	101	21.5	12.9	3.6	17.4
TGTAAGAGAGGAAATTAAAAGTTG	CTCTAAACCTTTCTCAACCCA	chr6f:360507-360806	IRF4	12.6	18	22	27	102	11	18	3.9	17.6
TGTAAGAGAGGAAATTAAAAGTTG	TCTCTAAACCTTTCTCAACCC	chr6f:360507-360807	IRF4	10.7	28	14	18	69	17.1	11.3	2.6	11.9
CCCTCCTTCCCATTAACTT	GTGGTATAGAGGAAGGGAATAGA	chr6r:353386-353690	IRF4	58.96	116	97	145	366	70.5	81.1	21.2	63.1
CCCTCCTTCCCATTAACTT	GTGGTATAGAGGAAGGGAATAGAT	chr6r:353386-353690	IRF4	59.12	116	98	145	365	70.5	81.9	21.2	62.9
CCCTAAATAACATTTCAAAAACA	TGAGAGGGGAGGGTAAGAG	chr6r:360742-361050	IRF4	9.67	14	20	20	61	8.5	16.7	2.9	10.5
CCCTAAATAACATTTCAAAAACA	GTTGAGAGGGGAGGGTAAG	chr6r:360742-361052	IRF4	10.66	17	20	33	67	10.1	16.3	4.8	11.5
ACTCTTACCCTCCCCTCTC	TTTTGTTTTGGGAGAGAAAT	chr6r:361031-361364	IRF4	9.49	20	14	18	67	12.1	11.9	2.6	11.5
ACTCTTACCCTCCCCTCTC	ATTTTGTTTTGGGAGAGAAA	chr6r:361031-361365	IRF4	21.41	50	35	34	122	30.4	29.4	4.9	20.9
GGTTTTAGTGTGAGTAAAGTGTGT	CCCCCTCCTTTACTTTATCTC	chr6f:361149-361442	IRF4	36.15	64	35	256	225	39	29.2	37.5	38.8
GTGAGTAAAGTGTGTTTTTGTGG	CTATCTTCCCACATTTTCCC	chr6f:361158-361484	IRF4	49.25	81	66	232	338	49.5	55.2	34	58.3
GAGATAAAGTAAAGGAGGGGG	AAACAAATAAAACCCCAAAAA	chr6f:361422-361730	IRF4	29.95	82	39	87	144	49.9	32.4	12.7	24.7
GAGATAAAGTAAAGGAGGGGG	TAAACAAATAAAACCCCAAAA	chr6f:361422-361731	IRF4	19.87	51	24	71	106	31	19.9	10.4	18.2
CAATCTTTCTTCTTCTTAAAACTCC	GGTTTAGGGGAGTATTGGTG	chr6r:361698-362009	IRF4	80.5	124	143	217	552	75.6	119.5	31.8	95.1
CTTCTTAAAACTCCATTTACTCAAC	GTTTAGGGGAGTATTGGTGG	chr6r:361709-362008	IRF4	52.3	77	81	187	390	47	67.7	27.4	67.1
CCAATACTCCCCTAAACCA	GGGGAGTAGAGGTAGAGGGT	chr6r:361992-362263	IRF4	85.2	149	99	453	587	90.6	82.7	66.4	101.1
CCAATACTCCCCTAAACCAA	GGGGAGTAGAGGTAGAGGG	chr6r:361992-362263	IRF4	86.41	152	99	457	601	92.4	82.7	67	103.5
CCCTCCTCCTACCACACT	GAGGTTAGGAGGGAAAAGG	chr6r:362160-362493	IRF4	44.1	75	41	334	278	45.7	33.8	48.9	47.9
CCCTCCTCCTACCACACT	GGAGGTTAGGAGGGAAAAG	chr6r:362160-362494	IRF4	59.57	94	65	466	341	57.3	53.9	68.3	58.8
CTTTTCCCTCCTAACCTCC	GTGGGTAGGGGATTTTGT	chr6r:362476-362825	IRF4	19.01	24	35	53	142	14.6	29.2	7.7	24.5
TTCCCTCCTAACCTCCTACTT	GGTGGGTAGGGGATTTTG	chr6r:362479-362826	IRF4	6.47	10	10	15	52	6.1	8.6	2.2	9
GAGAGGGAGGAGAGGGAG	CTCATCACTTAACCAACATCC	chr6f:362884-363285	IRF4	34.69	58	35	234	232	35.5	28.9	34.3	40
GGAGGAGAGGGAGGAGAG	CTCATCACTTAACCAACATCC	chr6f:362889-363285	IRF4	47.38	61	61	296	337	37.2	50.7	43.5	58.1
GAGGAGAGGGAGGAGAGG	CTCATCACTTAACCAACATCC	chr6f:362890-363285	IRF4	34.96	61	44	217	199	37.3	36.4	31.8	34.2
TTGAGGAAGGGAATTGTGT	CCATAACCCCACATCTCA	chr6f:363128-363501	IRF4	11.26	23	14	16	101	13.9	11.4	2.3	17.4
TGAGGAAGGGAATTGTGTT	CCATAACCCCACATCTCA	chr6f:363129-363501	IRF4	9.38	22	8	17	87	13.6	6.4	2.5	15
GGATGTTGGTTAAGTGATGAGT	CCACCCCCAAAACTCTAA	chr6f:363265-363688	IRF4	27.48	28	40	162	207	17.1	33.4	23.8	35.7
TTATGGTATGGGGAAATGG	CCCTAAAACCCTAAACCCC	chr6f:363344-363732	IRF4	11.33	19	19	47	67	11.6	15.5	6.8	11.5
TTATGGTATGGGGAAATGGT	CCCTAAAACCCTAAACCCC	chr6f:363344-363732	IRF4	11.33	19	19	47	67	11.6	15.5	6.8	11.5
CAAAATTTCTCCTAAAACCACAT	GAGTGGGGGTGTTAGAGG	chr6r:363539-363933	IRF4	20.09	43	20	80	150	26	16.7	11.7	25.9
CAAAATTTCTCCTAAAACCACAT	AGTGGGGGTGTTAGAGGG	chr6r:363539-363932	IRF4	22.47	42	21	128	164	25.7	17.1	18.8	28.2
CTCAAACTACCTTATAAAATCCCC	GTATGGGTTGTTGGTGGG	chr6r:363649-364077	IRF4	28.84	54	27	261	128	32.6	22.4	38.3	22
CTCTAACACCCCCACTCC	GATGGAGGTTATATATTGGGG	chr6r:363917-364345	IRF4	15.19	32	13	92	98	19.5	10.9	13.5	16.9
CCTCTAACACCCCCACTC	GGGGATGGAGGTTATATATTG	chr6r:363916-364348	IRF4	7.14	17	6	37	46	10.4	5	5.4	7.8
CCCACCAACAACCCATAC	GTGTTAGGGATGGAGGGA	chr6r:364060-364460	IRF4	7.81	17	9	26	55	10.4	7.6	3.8	9.5
CCCACCAACAACCCATAC	TTGGAGGTGAGGAAAGGAG	chr6r:364060-364493	IRF4	4.08	11	4	24	18	6.7	3	3.6	3
CCCACCAACAACCCATAC	GTTGGAGGTGAGGAAAGGA	chr6r:364060-364494	IRF4	10.5	39	7	32	47	23.8	5.5	4.7	8
CTCCCTCCATCCCTAACAC	GGGAATGGGGAGATAGTG	chr6r:364442-364870	IRF4	72.12	115	75	640	359	70.1	62.7	93.8	61.9
CCCTCCATCCCTAACACC	GGGAATGGGGAGATAGTGT	chr6r:364444-364870	IRF4	62.66	63	69	627	364	38.4	57.7	91.9	62.6
CTCCCTCTCACTCTCACCC	GAAAGTAGAATGGTGGGGG	chr6r:364509-364907	IRF4	84.56	86	28	1332	390	52.3	23.4	195.4	67.1
TCCCTCTCACTCTCACCC	GTAGAATGGTGGGGGTTG	chr6r:364510-364903	IRF4	64.6	75	53	795	300	45.9	44.3	116.5	51.6
CTCCCTCTCACTCTCACCC	GTAGAATGGTGGGGGTTG	chr6r:364509-364903	IRF4	68.68	79	51	858	338	48.1	42.6	125.9	58.2
CACTACCAAAACCCACCAC	GGTTGAATTGTGTAATGTAGGG	chr6r:353773-354191	IRF4	68.33	76	98	559	365	46.3	82.1	82	62.9
CACTACCAAAACCCACCAC	GGTTGAATTGTGTAATGTAGGGA	chr6r:353773-354191	IRF4	64.78	71	94	541	338	43.1	78.5	79.3	58.3
CACTACCAAAACCCACCAC	AGGTTGAATTGTGTAATGTAGGG	chr6r:353773-354192	IRF4	64.97	77	65	650	366	46.8	54.7	95.3	63.1
ACCCCCACCATTCTACTTTC	GTGTATTGTTGGTGGGAATG	chr6r:364888-365332	IRF4	30.05	41	33	275	161	24.9	27.2	40.4	27.8
ACCCCCACCATTCTACTTT	GTGTATTGTTGGTGGGAATG	chr6r:364888-365332	IRF4	32.06	44	36	285	174	26.7	29.7	41.9	30
CAACCCCCACCATTCTACT	TGTGTATTGTTGGTGGGAA	chr6r:364886-365333	IRF4	6.54	8	7	47	49	5.1	5.8	6.9	8.4
CATTCCCACCAACAATACAC	GGTGGAAGGGAAGGTAGG	chr6r:365313-365725	IRF4	56.58	71	60	469	370	43.4	50.4	68.8	63.8
CCCACCAACAATACACAAA	GGTGGAAGGGAAGGTAGG	chr6r:365317-365725	IRF4	40.89	65	51	279	237	39.5	42.5	40.9	40.8
TCCCACCAACAATACACAA	GGTGGAAGGGAAGGTAGG	chr6r:365316-365725	IRF4	41.24	56	52	298	253	34	43.7	43.7	43.5
CCTACCTTCCCTTCCACC	GAAGATGGAGTATTTGGGTAGG	chr6r:365708-366147	IRF4	47.82	108	47	325	225	65.6	39.3	47.7	38.7
CCTACCTTCCCTTCCACC	GATGAAGATGGAGTATTTGGG	chr6r:365708-366150	IRF4	38.54	48	37	386	219	29.3	30.5	56.6	37.8
CCTACCTTCCCTTCCACC	GGATGAAGATGGAGTATTTGG	chr6r:365708-366151	IRF4	32.31	51	49	290	89	30.8	40.5	42.5	15.4
CCCAAAAACCTCCACTTACT	AGGAGAATTTGGGTTGGG	chr6r:353940-354371	IRF4	23.37	35	20	135	205	21.6	16.9	19.7	35.3
CCCAAAAACCTCCACTTACT	GAGGAGAATTTGGGTTGG	chr6r:353940-354372	IRF4	21.34	38	29	91	140	23.3	24.6	13.4	24.1
CCCAAAAACCTCCACTTAC	AGAGGAGAATTTGGGTTGG	chr6r:353940-354373	IRF4	31.91	53	45	135	222	32.3	37.4	19.8	38.2
CAACCCAAATTCTCCTCTC	TGAAGTGTTGTGTGGGGT	chr6r:354356-354788	IRF4	10.36	11	18	60	64	6.5	15.1	8.7	11.1
CCAACCCAAATTCTCCTCT	TGAAGTGTTGTGTGGGGT	chr6r:354355-354788	IRF4	12.77	22	18	72	71	13.4	15	10.6	12.2
CCAACCCAAATTCTCCTCT	TTGAAGTGTTGTGTGGGG	chr6r:354355-354789	IRF4	17.74	31	23	89	115	19.1	19	13.1	19.7
AACTCCACTACCATATACCCAA	GGAAAGGAGGTAGTGGTTTTAG	chr6r:354549-354969	IRF4	41.93	63	67	222	235	38.5	56	32.6	40.6
AAACTCCACTACCATATACCCA	GGAAAGGAGGTAGTGGTTTTAG	chr6r:354548-354969	IRF4	39.53	90	49	176	213	54.7	40.9	25.8	36.7
ACTCCACTACCATATACCCAAT	GGAAAGGAGGTAGTGGTTTTAG	chr6r:354550-354969	IRF4	41.02	69	60	173	271	41.9	50.1	25.4	46.7
CTAAAACCACTACCTCCTTTCC	AGGAGATATTAATTATTGTTTGAGG	chr6r:354948-355318	IRF4	38.69	76	52	128	268	46.3	43.5	18.8	46.2
ACCACTACCTCCTTTCCTATC	AGGAGATATTAATTATTGTTTGAGG	chr6r:354953-355318	IRF4	37.1	72	42	197	237	43.9	34.7	28.9	40.9
AACCACTACCTCCTTTCCTATC	AGGAGATATTAATTATTGTTTGAGG	chr6r:354952-355318	IRF4	33.38	58	35	188	242	35.4	28.8	27.6	41.8
TTAGTGGATAGTGTTGTTGAAGA	TCAAACACTAATACCTACCTACCC	chr6f:355162-355550	IRF4	21.36	25	30	121	158	15.1	25.4	17.8	27.2
TTAGTGGATAGTGTTGTTGAAGA	CAAACACTAATACCTACCTACCCT	chr6f:355162-355549	IRF4	24.58	19	30	197	191	11.8	24.7	28.8	33
TTAGTGGATAGTGTTGTTGAAGAT	TCAAACACTAATACCTACCTACCC	chr6f:355162-355550	IRF4	21.34	25	30	121	158	15.1	25.4	17.7	27.2
GGGTATGAATTAAAAAGAGATTGTG	ACCTTAACCAATCCCAACAC	chr6f:355436-355801	IRF4	55.08	70	65	430	350	42.7	54.3	63	60.3
GGGTATGAATTAAAAAGAGATTG	CCTTAACCAATCCCAACAC	chr6f:355436-355800	IRF4	49.7	66	58	302	382	39.9	48.7	44.3	65.9
GGGTATGAATTAAAAAGAGATTGTG	CCTTAACCAATCCCAACACT	chr6f:355436-355800	IRF4	49.43	65	58	302	377	39.8	48.7	44.3	65
CTCCAATCACATACCCCC	TTATTGGAGGAGGGTTGG	chr6r:355734-356108	IRF4	12.6	17	14	68	106	10.4	11.9	9.9	18.2
CTCCAATCACATACCCCC	ATTGGAGGAGGGTTGGTT	chr6r:355734-356106	IRF4	23.83	44	24	140	165	26.5	19.9	20.5	28.4
CCAATCACATACCCCCAC	TTATTGGAGGAGGGTTGG	chr6r:355736-356108	IRF4	7.21	20	10	15	38	11.9	8.4	2.1	6.5
GAAATGTAGTTGAAGTAGAGGGG	CACACACACACATTCCATAAC	chr6f:356041-356460	IRF4	16.02	19	11	197	83	11.6	9.2	28.9	14.4
GAAATGTAGTTGAAGTAGAGGGG	ACACACACACACATTCCATAAC	chr6f:356041-356461	IRF4	34.77	32	32	391	206	19.7	26.6	57.4	35.4
GAAATGTAGTTGAAGTAGAGGGG	CACACACACACATTCCATAACA	chr6f:356041-356460	IRF4	15.89	19	11	196	83	11.6	8.9	28.7	14.3
CTACCAACAAATAAAACCCCA	TTTGTGTGGGAGGAGTAGTT	chr6r:356213-356620	IRF4	9	19	14	22	55	11.6	11.7	3.2	9.5
ATGGAATGTGTGTGTGTGTT	TCCCCAAAAATTCCATCT	chr6f:356443-356869	IRF4	4.46	4	14	5	19	2.1	11.7	0.7	3.3
GTTATGGAATGTGTGTGTGTG	CCCCAAAAATTCCATCTAAA	chr6f:356440-356868	IRF4	20.84	37	42	52	104	22.8	35.1	7.6	17.8
GGAAAATTAGTGATATTTGATTGG	CCTCCCCAAAACTACAAAC	chr6f:352938-353336	IRF4	28.62	40	40	140	211	24.3	33.4	20.5	36.3
AGTGATATTTGATTGGTAGATGAG	ACCTCCCCAAAACTACAAAC	chr6f:352946-353337	IRF4	84.41	105	93	581	644	63.7	77.7	85.2	111
CTACTCCTCCCACACAAAAA	TGGATTGGAAGTTAGTAGGTG	chr6r:356603-357007	IRF4	26.44	45	43	90	172	27.4	35.5	13.2	29.7
ACTACTCCTCCCACACAAAA	TGGATTGGAAGTTAGTAGGTG	chr6r:356602-357007	IRF4	23.88	34	41	63	182	20.7	34.3	9.3	31.3
CTACTCCTCCCACACAAAAA	GTTGGATTGGAAGTTAGTAGGTG	chr6r:356603-357009	IRF4	45.2	69	60	198	344	42.3	50.1	29	59.3
AGTGATATTTGATTGGTAGATGAG	AAACCTCCCCAAAACTACA	chr6f:352946-353339	IRF4	91.09	150	103	492	667	91.2	86.1	72.2	115
CTCCAAACTCTTCCTCTCTCT	GGTAGTAGTGGAATTTGGGA	chr6r:356895-357327	IRF4	36.82	55	47	199	261	33.6	39.4	29.2	45
ACTCCAAACTCTTCCTCTCTC	GGTAGTAGTGGAATTTGGGA	chr6r:356894-357327	IRF4	41.87	62	52	246	291	37.6	43.6	36.1	50.2
CAACTCCAAACTCTTCCTCTC	GGTAGTAGTGGAATTTGGGA	chr6r:356892-357327	IRF4	36.49	58	45	197	255	35.4	37.8	28.9	43.9
GGGGATAAAAATGAGAGAAGG	AAACCCACTTACACCACCTC	chr6f:357274-357718	IRF4	71.87	78	76	766	371	47.8	63.5	112.3	63.9
AGGGGATAAAAATGAGAGAAGG	AAACCCACTTACACCACCTC	chr6f:357273-357718	IRF4	81.21	94	67	930	434	57.3	56.2	136.5	74.8
GGGATAAAAATGAGAGAAGGTAG	AACCCACTTACACCACCTC	chr6f:357275-357717	IRF4	50.05	42	59	572	240	25.4	49.6	83.8	41.4
AGAGGTGGTGTAAGTGGGTT	CATTCCCAACTTTCTCCC	chr6f:357698-358097	IRF4	59.76	92	76	381	369	56	63.5	55.8	63.6
GAGGTGGTGTAAGTGGGTT	CATTCCCAACTTTCTCCC	chr6f:357699-358097	IRF4	54.86	79	79	322	338	48.2	65.8	47.3	58.2
GAGGTGGTGTAAGTGGGTT	ACATTCCCAACTTTCTCCC	chr6f:357699-358098	IRF4	57.59	79	77	382	360	48.2	64.1	56.1	62
AGGTTTTGTTGGAAGATAGAGA	CAAACAAAAATATCCCATCC	chr6f:353102-353501	IRF4	29.03	65	33	87	210	39.5	27.7	12.7	36.2
GGTTTTGTTGGAAGATAGAGAA	CAAACAAAAATATCCCATCC	chr6f:353103-353501	IRF4	25.62	38	37	59	229	23.2	31.3	8.6	39.4
AGGTTTTGTTGGAAGATAGAGAA	CAAACAAAAATATCCCATCC	chr6f:353102-353501	IRF4	29.03	65	33	87	210	39.5	27.7	12.7	36.2
GTGGGAGAAAGTTGGGAA	ACCCAAATATCTCAAATAAAATCT	chr6f:358078-358500	IRF4	13.52	31	20	27	89	18.6	16.3	3.9	15.3
AAGGTGGGAGAAAGTTGG	ACCCAAATATCTCAAATAAAATCT	chr6f:358075-358500	IRF4	24.08	43	42	42	167	26.2	35.1	6.2	28.8
GGGAGAAAGTTGGGAATG	ACCCAAATATCTCAAATAAAATCT	chr6f:358080-358500	IRF4	15.8	25	33	40	89	14.9	27.2	5.8	15.3
TCTCTCTACAATCACCTCCC	TTTGAAAGAATTGGTTTGGT	chr6r:358237-358642	IRF4	3.56	6	5	12	28	3.4	4.2	1.8	4.9
TCTCTCTACAATCACCTCCC	TTTTGAAAGAATTGGTTTGG	chr6r:358237-358643	IRF4	3.47	7	3	10	33	4.3	2.5	1.4	5.7
TCTCTCTACAATCACCTCCC	TTTGAAAGAATTGGTTTGGTA	chr6r:358237-358642	IRF4	3.56	6	5	12	28	3.4	4.2	1.8	4.9
TGTTTTGAGGTTTTTGGG	TTTCCCTCTTAAATAATCTACAACT	chr6f:358527-358946	IRF4	1.52	1	4	5	8	0.6	3.3	0.7	1.4
TTGAGGTTTTTGGGTTTG	TCCCTCTTAAATAATCTACAACTTT	chr6f:358531-358944	IRF4	2.34	4	4	6	18	2.4	2.9	0.9	3.1
TTGAGGTTTTTGGGTTTG	TTCCCTCTTAAATAATCTACAACTT	chr6f:358531-358945	IRF4	2.23	2	5	7	17	1.2	3.8	1	2.9
TTCTCACATACAATTTCTAAATCC	AAGTGTTATGTTTTTAAGAAGGTTT	chr6r:358822-359228	IRF4	13.79	27	23	28	92	16.5	18.8	4	15.9
TTCTCACATACAATTTCTAAATCC	AAAGTGTTATGTTTTTAAGAAGGTT	chr6r:358822-359229	IRF4	11.59	26	19	22	69	15.9	15.5	3.2	11.9
CACATACAATTTCTAAATCCTAAAA	AAGAAGGTTTATAGAAAGGATTGA	chr6r:358826-359213	IRF4	21.08	29	40	49	151	17.7	33.4	7.2	26
GGTTTTAAAGTTGTTAGGAATTTG	CCTTCTACCAAACCTCTCCTC	chr6f:359148-359546	IRF4	8.43	0	3	37	148	0	2.8	5.4	25.6
GGTTTTAAAGTTGTTAGGAATTTGT	CCTTCTACCAAACCTCTCCTC	chr6f:359148-359546	IRF4	8.56	0	3	38	150	0	2.8	5.5	25.9
GGTTTTAAAGTTGTTAGGAATTTGT	CACCTTCTACCAAACCTCTCC	chr6f:359148-359548	IRF4	11.75	0	6	71	183	0	5	10.4	31.6
TGGATTATTGGGGTGGTT	CCTCCACACTCTTCCAATC	chr6f:359551-359983	IRF4	6.47	9	10	22	49	5.7	8.6	3.2	8.4
GGATTATTGGGGTGGTTTT	CCTCCACACTCTTCCAATC	chr6f:359552-359983	IRF4	11.1	11	23	34	76	7	19.5	4.9	13
TTGGATTATTGGGGTGGT	CCTCCACACTCTTCCAATC	chr6f:359550-359983	IRF4	8.42	10	19	15	53	6.3	16.1	2.2	9.1
GATTGGAAGAGTGTGGAGG	TCCTTTCTTTATCACATAACCA	chr6f:359965-360398	IRF4	14.96	17	30	43	104	10.2	25.4	6.3	18
GATTGGAAGAGTGTGGAGG	CCTTTCTTTATCACATAACCAAACT	chr6f:359965-360397	IRF4	24.92	40	39	123	142	24.5	32.8	18	24.4
GATTGGAAGAGTGTGGAGG	TTTCCTTTCTTTATCACATAACC	chr6f:359965-360400	IRF4	12.87	24	25	26	74	14.5	20.5	3.8	12.8
GAAGTGTTTAAGATGTGATTTGG	TCTTTAAACCCACCACCA	chr6f:360247-360685	IRF4	10.87	25	20	18	51	15.4	16.6	2.6	8.8
GTGAAGTGTTTAAGATGTGATTTG	CTTTAAACCCACCACCAA	chr6f:360245-360684	IRF4	12.99	25	24	36	66	15.1	20.3	5.2	11.3
GTGAAGTGTTTAAGATGTGATTTG	TCTTTAAACCCACCACCA	chr6f:360245-360685	IRF4	9.96	21	16	20	61	12.7	13.7	3	10.4
AAATATTTCTCTCCCAAACTAAAA	GAGAGGGGAGGGTAAGAGT	chr6r:360623-361049	IRF4	6.94	11	13	18	44	6.8	10.9	2.6	7.5
AAATATTTCTCTCCCAAACTAAAA	TGAGAGGGGAGGGTAAGAG	chr6r:360623-361050	IRF4	6.4	10	11	15	51	5.9	8.8	2.2	8.7
AAATATTTCTCTCCCAAACTAAAA	GTTGAGAGGGGAGGGTAAG	chr6r:360623-361052	IRF4	7.78	18	10	17	55	10.8	8.4	2.5	9.5
CCCTCCTTCCCATTAACTT	GTGGTGGGTTTTGGTAGTG	chr6r:353386-353791	IRF4	28.65	36	46	135	200	21.7	38.6	19.8	34.5
CCCTCCTTCCCATTAACTTT	GTGGTGGGTTTTGGTAGTG	chr6r:353386-353791	IRF4	28.66	36	46	135	201	21.7	38.6	19.7	34.6
CCTCCTTCCCATTAACTTTC	GTGGTGGGTTTTGGTAGTG	chr6r:353387-353791	IRF4	22.74	29	26	136	186	17.4	21.5	20	32.1
TGGGTTGAGAAAGGTTTAGAG	CCACAAAAACACACTTTACTCAC	chr6f:360786-361180	IRF4	16.5	23	25	80	113	14.2	20.5	11.8	19.5
TGGGTTGAGAAAGGTTTAGAG	CAACCACAAAAACACACTTTACTC	chr6f:360786-361183	IRF4	25.37	34	37	139	172	20.9	30.5	20.4	29.7
GGGTTGAGAAAGGTTTAGAGA	CAACCACAAAAACACACTTTAC	chr6f:360787-361183	IRF4	30.24	46	32	190	221	28.2	26.7	27.8	38.1
GTGAGTAAAGTGTGTTTTTGTGG	CTCTACCCCACCTCTATTTACC	chr6f:361158-361593	IRF4	42.54	45	53	344	281	27.2	44.2	50.4	48.4
GTGAGTAAAGTGTGTTTTTGTGG	AAACACTCTACCCCACCTCT	chr6f:361158-361598	IRF4	49.62	63	67	355	305	38.2	55.7	52.1	52.5
GTGAGTAAAGTGTGTTTTTGTGG	AAAACACTCTACCCCACCTC	chr6f:361158-361599	IRF4	50.61	54	74	325	351	32.7	61.5	47.7	60.6
GAGATAAAGTAAAGGAGGGGG	CTCAAAACCCTTTAAAATACCC	chr6f:361422-361835	IRF4	22.89	43	26	143	133	26.4	21.4	20.9	22.8
GAGATAAAGTAAAGGAGGGGG	TCTCAAAAACTCAAAACCCT	chr6f:361422-361844	IRF4	17.26	42	17	83	99	25.5	14.3	12.2	17.1
GAGATAAAGTAAAGGAGGGGG	CAATCTCAAAAACTCAAAACCC	chr6f:361422-361847	IRF4	31.69	69	33	192	168	42	27.7	28.2	28.9
CTCAACAAATACAAATAAACTCAAA	GTGGTAGGAGGAGGGGTT	chr6r:361728-362174	IRF4	26.18	42	47	72	171	25.6	39.1	10.6	29.4
CAACAAATACAAATAAACTCAAATC	AGTGTGGTAGGAGGAGGG	chr6r:361730-362177	IRF4	29.72	45	31	147	253	27.6	26.2	21.6	43.5
CTCAACAAATACAAATAAACTCAAA	AGTGTGGTAGGAGGAGGG	chr6r:361728-362177	IRF4	30.82	42	39	152	248	25.8	32.4	22.3	42.8
CCACCAATACTCCCCTAAAC	GGGGAATGATATAGTGGGG	chr6r:361989-362403	IRF4	34.82	39	37	307	230	24	30.6	45	39.7
CCACCAATACTCCCCTAAAC	TGGAGAGTAAGGAAAGGGG	chr6r:361989-362418	IRF4	30.71	36	28	309	188	21.8	23.2	45.3	32.5
ACCACCAATACTCCCCTAAAC	TGGAGAGTAAGGAAAGGGG	chr6r:361988-362418	IRF4	25.69	31	18	294	150	18.9	15	43	25.8
CCCCTTTCCTTACTCTCCA	GGTGGGTAGGGGATTTTG	chr6r:362400-362826	IRF4	9.32	14	20	21	55	8.2	16.6	3	9.4
TCCCCTTTCCTTACTCTCC	GGTGGGTAGGGGATTTTG	chr6r:362399-362826	IRF4	8.68	14	13	26	70	8.2	10.8	3.7	12
TCCCCTTTCCTTACTCTCC	GTTGGTGGGTAGGGGATT	chr6r:362399-362829	IRF4	12.84	18	25	55	68	11	20.6	8.1	11.7
GTAAAATGTTGAGGGTTGAGG	CTCTCCTCCCTCTCCTCC	chr6f:362509-362906	IRF4	35.05	25	28	465	192	15.3	23.6	68.2	33.1
GTAAAATGTTGAGGGTTGAGG	CTCTCCTCCCTCTCCTCC	chr6f:362509-362915	IRF4	39.92	29	30	528	230	17.7	24.9	77.4	39.6
AGTAAAATGTTGAGGGTTGAGG	CTCTCCTCCCTCTCCTCC	chr6f:362508-362915	IRF4	38.8	35	23	517	225	21.1	19.5	75.9	38.7
AAGTAATTGAGGAGGATGGTAG	CCCTCCTACCTAACTAACAAAA	chr4f:6253060-6253279	JAKMIP1	627.75	1135	825	5199	2133	691.9	689.1	762.5	367.6
AAGTAATTGAGGAGGATGGTAG	CCCTCCTACCTAACTAACAAAAA	chr4f:6253060-6253279	JAKMIP1	615.72	1130	822	5051	2010	689.1	686.6	740.8	346.4
AAGTAATTGAGGAGGATGGTAGT	CCCTCCTACCTAACTAACAAAA	chr4f:6253060-6253279	JAKMIP1	626.42	1134	821	5189	2133	691.3	685.7	761.1	367.6
TAACTACTCACCAAATCCCC	TGATTTTGTTTTGTTTTTATAGGT	chr2r:47602046-47602473	MSH2b	27.22	37	54	77	177	22.3	44.7	11.3	30.6
ACTAACTACTCACCAAATCCCC	GTTGATTTTGTTTTGTTTTTATAGG	chr2r:47602044-47602475	MSH2b	149.15	168	199	1063	1000	102.5	165.9	155.9	172.3
TAACTACTCACCAAATCCCC	TTGATTTTGTTTTGTTTTTATAGG	chr2r:47602046-47602474	MSH2b	23.54	37	41	65	163	22.3	34.3	9.6	28.1
CTAAAATCTCCAAAACTAAAAACC	ATAGGGAAGGTTTGGGGTG	chr2r:47651875-47652232	MSH2c	131.29	140	167	779	1081	85.1	139.6	114.3	186.3
CTCTAAAATCTCCAAAACTAAAAAC	TAGGGAAGGTTTGGGGTG	chr2r:47651873-47652231	MSH2c	50	41	77	193	480	25	63.9	28.3	82.8
TCTAAAATCTCCAAAACTAAAAACC	ATAGGGAAGGTTTGGGGTG	chr2r:47651874-47652232	MSH2c	109.59	121	144	674	848	73.5	119.9	98.9	146.1
GGTTAGTTTATGAGGGTTTTAGG	CCCAAACCAATCCCCTAC	chr10f:26262882-26263298	MYO3A	124.55	177	132	1394	438	108.1	110.1	204.5	75.5
GGGTTAGTTTATGAGGGTTTTAG	CCCAAACCAATCCCCTAC	chr10f:26262881-26263298	MYO3A	140.16	171	140	1714	511	104.5	116.7	251.4	88.1
GGGTTAGTTTATGAGGGTTTTAGG	CCCAAACCAATCCCCTAC	chr10f:26262881-26263298	MYO3A	140.16	171	140	1714	511	104.5	116.7	251.4	88.1
CAACAAACCACAATAACCA	GGTGGAAGTAAATGAGTTTGG	chr11r:20647535-20647804	NELL1	304.84	549	357	1749	1913	334.8	298.3	256.5	329.7
CCACAATAACCAAACCCC	GAAGTTAGGTGGAAGTAAATGAG	chr11r:20647542-20647811	NELL1	481.63	606	503	4534	2737	369.6	420.3	665	471.6
CCACAATAACCAAACCCC	GAAGTTAGGTGGAAGTAAATGAGT	chr11r:20647542-20647811	NELL1	479.62	602	503	4511	2724	367.1	420.3	661.6	469.4
AACCCTACAAACCCAACAC	GATTGAGTTAATGGGAATAAAGTG	chr6r:144426570-144426789	PLAGL1A	733.41	1452	653	5362	4158	885.5	545.3	786.4	716.5
AACCCTACAAACCCAACAC	GAGATTGAGTTAATGGGAATAAAG	chr6r:144426570-144426791	PLAGL1A	715.22	1337	743	4943	4062	815.3	620.5	725	700.1
AAACCCTACAAACCCAACAC	GAGATTGAGTTAATGGGAATAAAG	chr6r:144426569-144426791	PLAGL1A	726.81	1432	742	4877	4054	873.3	620.1	715.3	698.6
ACCACACAAATACTCAATACCA	GGGGTGATTATTGTTGAATTA	chr6r:144426420-144426855	PLAGL1A	120.57	174	156	650	873	106.1	130.4	95.3	150.5
TGAGGGTTTTTAGAGTAAATGG	AAAAATACCTACTCCTAACTACCAA	chrXf:66680029-66680223	PLASMID	209.78	293	253	1734	1131	178.8	211.3	254.3	194.9
GTTGAGGGTTTTTAGAGTAAATG	AAAAATACCTACTCCTAACTACCAA	chrXf:66680027-66680223	PLASMID	303.49	510	355	2081	1747	310.8	296.9	305.2	301.1
TGAGGGTTTTTAGAGTAAATGGT	AAAAATACCTACTCCTAACTACCAA	chrXf:66680029-66680223	PLASMID	209.58	292	253	1735	1129	178.1	211.3	254.4	194.5
GATTTTTGGGGTTGAGGG	CTAAAAACCAACACTCACCAAAT	chrXf:66680017-66680311	PLASMID	73.47	140	115	254	437	85.4	96.1	37.2	75.2
ATTTTTGGGGTTGAGGGT	CAAATTTCCTAAAAACCAACAC	chrXf:66680018-66680319	PLASMID	104.11	142	215	253	657	86.6	179.7	37	113.1
GAGTGGTAAGTGGTGTTTATGAG	AAAAACACTAACTACAATTTCACAA	chr13f:47792989-47793170	RB1	1135.66	1349	3186	2944	3631	822.5	2662.6	431.8	625.8
ACTATAAAACTACAACCAATATCCC	AGGGAGTGTTATTAAAAGTAAATGT	chr13r:47793145-47793392	RB1	625.59	1102	1164	2983	2438	672.1	972.7	437.5	420.1
ACTATAAAACTACAACCAATATCCC	AAGGGAGTGTTATTAAAAGTAAATG	chr13r:47793145-47793393	RB1	584.7	1005	1135	2468	2411	612.9	948.5	362	415.5
ACAACCAATATCCCCAAAC	TGGAATATTAAAAAGGGAGTGT	chr13r:47793156-47793405	RB1	202.3	310	466	424	978	189.1	389.4	62.2	168.6
GAGTGGTAAGTGGTGTTTATGAG	ATCACCAAAAACAAATACAACAA	chr13f:47792989-47793385	RB1	204.11	197	483	1137	729	120.4	403.8	166.7	125.6
GAGTGGTAAGTGGTGTTTATGAG	CACCAAAAACAAATACAACAAA	chr13f:47792989-47793383	RB1	160.14	185	376	746	602	113.1	314.4	109.4	103.8
GAGTGGTAAGTGGTGTTTATGAG	TCACCAAAAACAAATACAACAAA	chr13f:47792989-47793384	RB1	127.06	138	295	636	487	84.4	246.7	93.2	83.9
GTTGTTGTTTGAGATTTTGTTG	AAATCTTCCATCCCCTACC	chr1f:163681062-163681254	RXRG	820.35	1316	1305	4655	4094	802.3	1090.9	682.7	705.6
GTTGTTGTTTGAGATTTTGTTGT	AAATCTTCCATCCCCTACC	chr1f:163681062-163681254	RXRG	817.42	1312	1301	4641	4071	799.8	1087.5	680.7	701.6
TGTTGTTTGAGATTTTGTTGTTAG	AAATCTTCCATCCCCTACC	chr1f:163681064-163681254	RXRG	528.32	844	836	3039	2636	514.7	698.5	445.8	454.3
CACAAACTAAACCAACCCTC	TGTGGATGTAAGTTAAGGAATAGG	chr1r:163680889-163681286	RXRG	109.23	143	163	927	448	87.2	136.5	135.9	77.3
CACAAACTAAACCAACCCTC	GTGGATGTAAGTTAAGGAATAGGT	chr1r:163680889-163681285	RXRG	171.72	247	262	1481	580	150.3	219.3	217.2	100
CACAAACTAAACCAACCCTC	GTGGATGTAAGTTAAGGAATAGGTA	chr1r:163680889-163681285	RXRG	171.53	247	262	1477	579	150.3	219.3	216.7	99.8
CCCCAACAACTTCATTTAC	GGGAATAGGAGTTTTAAAGG	chr15r:81907031-81907422	SH3GL3	32.64	44	30	322	184	26.6	25.2	47.2	31.7
ACCCCAACAACTTCATTTAC	GGGAATAGGAGTTTTAAAGG	chr15r:81907030-81907422	SH3GL3	34.13	44	33	330	197	27	27.2	48.4	33.9
CCCCAACAACTTCATTTAC	AGGGAATAGGAGTTTTAAAGG	chr15r:81907031-81907423	SH3GL3	40.82	56	32	449	210	34.4	26.9	65.8	36.2
CCCCAACAACTTCATTTACA	GGGAATAGGAGTTTTAAAGGTT	chr15r:81907031-81907422	SH3GL3	32.33	44	30	320	181	26.6	24.7	46.9	31.1
ACCCCAACAACTTCATTTAC	TTAGGGAATAGGAGTTTTAAAGG	chr15r:81907030-81907425	SH3GL3	31	44	17	348	187	26.8	14	51	32.2
CCCCAACAACTTCATTTACA	AGGGAATAGGAGTTTTAAAGGTT	chr15r:81907031-81907423	SH3GL3	40.55	55	32	447	209	33.8	26.9	65.5	36
ACCAAACCTCAAAACCACA	TTAAGAAGGGGTTTGGGTG	chr18r:44706059-44706423	SMAD7	10.07	18	8	82	62	11	6.7	12	10.6
CCAAACCTCAAAACCACA	TTTAAGAAGGGGTTTGGGTG	chr18r:44706060-44706424	SMAD7	5.79	13	4	44	32	7.9	3.3	6.5	5.4
TAGGGTGATTAGGTTTTAAGGTT	CCCCTCCTCCCATTTTTC	chr18f:44706052-44706477	SMAD7	0.5	0	0	3	9	0	0	0.4	1.6
CCCAAATACTACCTCTACCCC	GGAGTGTGTGTGAGTGTGAG	chr18r:44701225-44701408	SMAD7	129.98	165	89	958	1187	100.9	74.1	140.4	204.5
CCCAAATACTACCTCTACCCC	AGGAGTGTGTGTGAGTGTGAG	chr18r:44701225-44701409	SMAD7	143.08	200	102	1027	1245	122.2	85	150.6	214.5
CCCAAATACTACCTCTACCCC	GGAGTGTGTGTGAGTGTGAGT	chr18r:44701225-44701408	SMAD7	129.99	165	89	957	1188	100.9	74.1	140.3	204.7
CTCACACTCACACACACTCC	GAAAAGAATTGTTGGGGG	chr18r:44701389-44701547	SMAD7	55.37	174	41	142	348	106.2	34.4	20.9	59.9
ACTCACACTCACACACACTCC	GAAAAGAATTGTTGGGGG	chr18r:44701388-44701547	SMAD7	56.05	171	47	166	327	104.1	39.4	24.3	56.3
CACACTCACACACACTCCTAAC	TTTTTGTTTGTTGGTTGGTT	chr18r:44701391-44701626	SMAD7	4.62	11	3	29	29	6.7	2.5	4.3	5
GTGTTTGGTGGTGTTTGG	TTTCCTCCTAAATACTTACTTTTCA	chr18f:44701446-44701673	SMAD7	8.49	3	34	12	16	1.5	28	1.7	2.8
GTGTTTGGTGGTGTTTGG	TTTTCCTCCTAAATACTTACTTTTC	chr18f:44701446-44701674	SMAD7	4.16	6	8	12	31	3.4	6.3	1.7	5.3
AACCAACCAACAAACAAAAA	GTGTAGATTAGTTTTGTGAAGGG	chr18r:44701607-44701838	SMAD7	77.4	169	54	397	599	103.1	45.1	58.2	103.3
AAACCAACCAACAAACAAAA	GTGTAGATTAGTTTTGTGAAGGG	chr18r:44701606-44701838	SMAD7	88.06	190	70	441	657	115.9	58.5	64.7	113.2
AAAAACCAACCAACAAACAA	GTGTAGATTAGTTTTGTGAAGGG	chr18r:44701604-44701838	SMAD7	97.95	218	76	559	658	133	63.5	81.9	113.4
TAACCCCAACCCTTCACA	GGATGGTGTGTGGGTGTAT	chr18r:44701807-44702040	SMAD7	46.39	50	30	423	396	30.3	25.1	62	68.2
CCCAACCCTTCACAAAAC	GGATGGTGTGTGGGTGTAT	chr18r:44701811-44702040	SMAD7	63.79	93	43	582	450	56.8	35.5	85.3	77.5
CCCAACCCTTCACAAAACT	GGATGGTGTGTGGGTGTA	chr18r:44701811-44702040	SMAD7	64.22	94	44	584	450	57.4	36.4	85.6	77.5
TACACCCACACACCATCC	GTGGTATATTGGGAGGAGAAG	chr18r:44702023-44702231	SMAD7	96.04	152	74	794	659	92.4	61.7	116.5	113.6
TACACCCACACACCATCC	GTGGTATATTGGGAGGAGAA	chr18r:44702023-44702231	SMAD7	96.14	152	74	795	661	92.4	61.7	116.6	113.9
TACACCCACACACCATCC	GTGGTATATTGGGAGGAGAAGA	chr18r:44702023-44702231	SMAD7	95.95	151	74	794	659	92.1	61.7	116.4	113.6
CCTCCCAATATACCACCAC	AGGGTTGTAAGAGTTTGGGT	chr18r:44702216-44702447	SMAD7	44.1	55	34	537	210	33.4	28.2	78.7	36.2
CCTCCCAATATACCACCAC	GGGTTGTAAGAGTTTGGGTA	chr18r:44702216-44702446	SMAD7	51.33	77	43	548	247	46.8	35.7	80.4	42.5
CCTCCCAATATACCACCAC	GGGTTGTAAGAGTTTGGGTAAG	chr18r:44702216-44702446	SMAD7	51.01	77	42	546	246	46.8	34.8	80.1	42.3
CCCACTACACCCAATCAC	TTAGGTGGGTATAGATGTTGG	chr18r:44702352-44702554	SMAD7	32.72	42	28	329	198	25.6	23	48.3	34
CCCCACTACACCCAATCA	GTTGGTTAGGTGGGTATAGATGTT	chr18r:44702351-44702559	SMAD7	110.68	149	27	1287	816	90.9	22.6	188.8	140.6
CCCACTACACCCAATCAC	GAAGAGGTTTTGTTGGTTAGG	chr18r:44702352-44702570	SMAD7	172.6	255	116	1574	1204	155.5	96.5	230.8	207.5
CTCTCCAAACCCCTACCC	GGAGGAGTTGGTTTTTAAGG	chr18r:44702499-44702701	SMAD7	124.43	219	68	1147	807	133.7	56.7	168.2	139.1
CTCTCCAAACCCCTACCC	GGAGGAGTTGGTTTTTAAGGT	chr18r:44702499-44702701	SMAD7	124.41	219	68	1147	807	133.7	56.7	168.1	139.1
CCCCTACCCATCAAAAATC	GGGTTGGAGGAGTTGGTT	chr18r:44702508-44702706	SMAD7	68.06	119	82	483	350	72.6	68.5	70.8	60.3
CAACTCCTCCAACCCCTT	GATTTGAGAGTTGGGTGATAGG	chr18r:44702692-44702854	SMAD7	129.16	186	77	1174	966	113.6	64.4	172.2	166.4
CAACTCCTCCAACCCCTT	ATTTGAGAGTTGGGTGATAGG	chr18r:44702692-44702853	SMAD7	178.12	273	143	1483	1216	166.3	119.2	217.4	209.6
CAACTCCTCCAACCCCTTA	GATTTGAGAGTTGGGTGATAGG	chr18r:44702692-44702854	SMAD7	128.91	185	77	1172	966	112.9	64.4	171.9	166.4
CCTATCACCCAACTCTCAAAT	GGGTTGGAGGAAGTTTTG	chr18r:44702833-44703059	SMAD7	67.53	142	62	376	446	86.5	51.6	55.1	76.9
CCCAACTCTCAAATCAATACC	GGGTTGGAGGAAGTTTTG	chr18r:44702840-44703059	SMAD7	41.76	86	33	277	270	52.4	27.6	40.6	46.4
CCCAACTCTCAAATCAATACC	TGTTTGGGTTGGAGGAAG	chr18r:44702840-44703064	SMAD7	74.14	75	186	287	312	45.4	155.4	42	53.7
CAAAACTTCCTCCAACCC	GTGGGAAGATTGTGTAGGG	chr18r:44703042-44703247	SMAD7	96.4	200	67	726	587	121.9	56.2	106.4	101.1
CAAAACTTCCTCCAACCC	GTGGGAAGATTGTGTAGGGA	chr18r:44703042-44703247	SMAD7	96.25	201	67	726	580	122.5	56.2	106.4	99.9
CTTCCTCCAACCCAAACA	GTGGGAAGATTGTGTAGGGA	chr18r:44703047-44703247	SMAD7	39.12	93	29	202	264	56.9	24.5	29.6	45.5
CATCCCTCCCCTACAAAC	GGTTGGGGAGATTTATGGT	chr18r:44703199-44703426	SMAD7	38.52	69	26	243	319	41.9	21.6	35.6	55
CTCATCCCTCCCCTACAA	GGTTGGGGAGATTTATGGT	chr18r:44703197-44703426	SMAD7	37.12	67	24	251	296	40.7	19.9	36.9	51.1
TCATCCCTCCCCTACAAAC	GGTTGGGGAGATTTATGGT	chr18r:44703198-44703426	SMAD7	28.68	49	24	179	226	29.7	19.9	26.2	38.9
GGGGTGATTTTGGTAAGG	ATCTCCACCCTACTACCACA	chr18f:44703264-44703473	SMAD7	82.5	249	45	454	429	151.9	37.6	66.6	73.9
GGGTAGGTTTTAGATTTGGG	ACCCCTACTTTATACCCCC	chr18f:44703388-44703619	SMAD7	58.55	83	41	691	281	50.3	34.3	101.3	48.3
GGGTAGGTTTTAGATTTGGG	CATCTCACACTCAACCCCT	chr18f:44703388-44703632	SMAD7	71.63	111	27	938	342	67.7	22.3	137.5	59
TGTGGTTTGTGGTAGTAGGG	CATCTCACACTCAACCCC	chr18f:44703447-44703632	SMAD7	60.18	81	22	682	425	49.4	18.1	100	73.2
GGGGATAGTAGAGGGGGA	CCCCTACAAAATACAACCC	chr18f:44703502-44703707	SMAD7	36.7	66	29	300	222	40.1	24.6	43.9	38.2
GGGGATAGTAGAGGGGGA	CCCCCTACAAAATACAACC	chr18f:44703502-44703708	SMAD7	32.99	51	24	305	209	30.9	20.4	44.7	36
CAACCCCAACTCCTCCTC	GTTTGTTGGGGTAGTAGGATG	chr18r:44703572-44703751	SMAD7	82.72	98	42	903	601	59.8	35.1	132.4	103.6
GGGTTGTATTTTGTAGGGG	CACCTCCATCCAACACTAAC	chr18f:44703689-44703889	SMAD7	140.27	180	149	1323	773	109.6	124.3	194	133.2
TGGGTTGTATTTTGTAGGGG	CACCTCCATCCAACACTAAC	chr18f:44703688-44703889	SMAD7	93.68	102	121	831	520	62.3	100.9	121.8	89.7
GGTTGTATTTTGTAGGGGG	CACCTCCATCCAACACTAAC	chr18f:44703690-44703889	SMAD7	135.06	219	145	1016	793	133.7	121	148.9	136.6
CCTAAAAACCCACTAACTCCAC	GGTTGAGGGAAAGGAATG	chr18r:44703811-44704060	SMAD7	30.67	76	22	133	223	46.3	18.4	19.5	38.4
AACCCACTAACTCCACTCAA	GGGTTGAGGGAAAGGAAT	chr18r:44703817-44704061	SMAD7	47.3	72	33	390	352	43.9	27.6	57.1	60.6
AAACCCACTAACTCCACTCA	GGGTTGAGGGAAAGGAAT	chr18r:44703816-44704061	SMAD7	45.41	65	37	333	362	39.6	30.9	48.8	62.3
AAAAGGGGATATTGAGGTTT	TCACCTTCTCCCTATCCCT	chr18f:44704023-44704261	SMAD7	14.35	35	16	32	107	21.2	13	4.7	18.4
AAAGGGGATATTGAGGTTTT	TCACCTTCTCCCTATCCCT	chr18f:44704024-44704261	SMAD7	13.3	30	18	35	88	18.2	14.7	5.1	15.2
AAAGGGGATATTGAGGTTTT	CACCTTCTCCCTATCCCTA	chr18f:44704024-44704260	SMAD7	23.5	54	20	46	217	32.9	17	6.7	37.4
AGGGATAGGGAGAAGGTGA	AAACACCCTCCTCCACAC	chr18f:44704243-44704492	SMAD7	133.5	195	100	1147	950	119	83.1	168.2	163.6
AGGGATAGGGAGAAGGTGA	CCTCCTCCACACCAAAAA	chr18f:44704243-44704486	SMAD7	39.52	79	40	176	296	48.3	33	25.8	51
GATAGGGATAGGGAGAAGGTG	CCTCCTCCACACCAAAAA	chr18f:44704240-44704486	SMAD7	44.33	95	47	166	324	57.9	39.3	24.3	55.8
GTGTGGAGGAGGGTGTTT	CTCCTCCTCCTCCTCCTAT	chr18f:44704475-44704691	SMAD7	41.07	90	20	408	192	54.9	16.5	59.8	33
GTGGAGGAGGGTGTTTTG	ACTCACTCCCTTACTCCTCC	chr18f:44704477-44704707	SMAD7	62.1	150	46	385	362	91.2	38.4	56.5	62.3
GTGGAGGAGGGTGTTTTG	CCACTCACTCCCTTACTCCT	chr18f:44704477-44704709	SMAD7	57.41	146	44	358	300	88.7	36.8	52.5	51.6
AATAGGAGGAGGAGGAGGAG	CCCACCTAACACTTCCCC	chr18f:44704672-44704871	SMAD7	81.59	144	36	911	436	87.9	29.7	133.7	75.1
TAATAGGAGGAGGAGGAGGAG	CCCACCTAACACTTCCCC	chr18f:44704671-44704871	SMAD7	55.53	73	26	710	303	44.6	21.3	104.1	52.1
GTTAATAGGAGGAGGAGGAGG	CCCACCTAACACTTCCCC	chr18f:44704669-44704871	SMAD7	78.4	113	46	873	456	69	38	128.1	78.5
GGGGTAGAGGAAGTTGGG	CCCTTATTCACACACAACAAC	chr18f:44704804-44705013	SMAD7	130.21	233	74	1107	900	141.8	61.7	162.3	155.1
GGGGGTAGAGGAAGTTGG	CCCTTATTCACACACAACAAC	chr18f:44704803-44705013	SMAD7	115.9	276	55	819	753	168	45.8	120	129.7
GGGGTAGAGGAAGTTGGG	ACCCTTATTCACACACAACAAC	chr18f:44704804-44705014	SMAD7	163.52	352	86	1277	1044	214.7	72.1	187.3	180
CCAACAATATACTACCAAACACC	GGGAGTTGGAGGGGATAG	chr18r:44704896-44705092	SMAD7	91.82	150	48	1026	494	91.5	40.1	150.5	85.2
CAACAATATACTACCAAACACCC	GAGGGAGGAGTAGGTAGGAG	chr18r:44704897-44705073	SMAD7	74.64	125	56	659	457	76.4	46.8	96.6	78.7
TACTACCAAACACCCCCTAAA	GGGAGTTGGAGGGGATAG	chr18r:44704905-44705092	SMAD7	33.49	56	19	349	190	34.2	15.9	51.1	32.8
CTCCTACCTACTCCTCCCTC	TTGTAGTGGTAATGGGGG	chr18r:44705054-44705284	SMAD7	10.04	25	14	32	51	15.2	11.5	4.7	8.7
CTATCCCCTCCAACTCCC	GGGTAAAGGGGAATTTTTG	chr18r:44705075-44705300	SMAD7	63.96	155	55	206	494	94.5	46	30.2	85.1
CCCCACCAACAACCTCTA	GGAATTTAGGGTAAAGGGG	chr18r:44705091-44705308	SMAD7	69.02	159	45	402	479	97	37.6	59	82.6
ACATCCCCCATTACCACTAC	GGGAAGTTTTTGGGAGTAAAG	chr18r:44705263-44705442	SMAD7	141.5	238	86	1393	840	144.8	72	204.3	144.8
GAGTGTATGAGTTGTAGAAGAAATG	CCTCTCCCCTACCTACCC	chr18f:44700671-44700913	SMAD7	142.3	311	84	1101	861	189.7	69.8	161.4	148.3
CCTTTACCCTAAATTCCCC	TGTGAGTTTTGTTTTTAGAGGTT	chr18r:44705292-44705541	SMAD7	17.44	25	16	138	126	14.9	13	20.2	21.6
CCTTTACCCTAAATTCCCC	TGTGAGTTTTGTTTTTAGAGGTTA	chr18r:44705292-44705541	SMAD7	17.44	25	16	138	126	14.9	13	20.2	21.6
CTTCACAAAAACACAATTCCC	GGAAAAGGTTATAAAGTTGAGGG	chr18r:44705349-44705579	SMAD7	91.74	133	64	756	705	81.1	53.5	110.9	121.5
GAGTTGTAGAAGAAATGAAAGAAGA	CCTCTCCCCTACCTACCCT	chr18f:44700679-44700913	SMAD7	53.77	110	47	376	312	67.3	38.9	55.1	53.8
GAAGAAATGAAAGAAGAGTTAGGTG	ACCTCTCCCCTACCTACCC	chr18f:44700687-44700914	SMAD7	195.69	388	135	1691	1075	236.6	112.8	248.1	185.3
GAGGGGTTGGGAAGTTTA	AACAAACCCCTATACAATTTTC	chr18f:44705455-44705632	SMAD7	39.52	96	27	217	264	58.7	22.1	31.9	45.4
GAGGGGTTGGGAAGTTTAG	CACATACTATTTTAAAACAAACCCC	chr18f:44705455-44705647	SMAD7	45.54	108	32	309	258	65.7	26.7	45.3	44.4
GAGGGGTTGGGAAGTTTAGT	CACATACTATTTTAAAACAAACCCC	chr18f:44705455-44705647	SMAD7	45.52	108	32	309	258	65.7	26.7	45.3	44.4
ACAAACTTCTCCCCCTCC	GTTTTAAGGGAAATGGGGA	chr18r:44705590-44705833	SMAD7	33.41	81	22	229	189	49.6	18	33.6	32.5
CACAAACTTCTCCCCCTC	TGTTTTAAGGGAAATGGGG	chr18r:44705589-44705834	SMAD7	11.85	23	15	83	51	13.9	12.5	12.2	8.8
ACAAACTTCTCCCCCTCC	ATGTTTTAAGGGAAATGGGG	chr18r:44705590-44705835	SMAD7	47.67	96	40	398	238	58.4	33	58.3	41
CCTTCCCCATTTCCCTTA	GAGATTTGGGGTGTGAGG	chr18r:44705812-44706044	SMAD7	15.83	49	15	34	90	30	12.9	5	15.4
CCTTCCCCATTTCCCTTA	GAGATTTGGGGTGTGAGGT	chr18r:44705812-44706044	SMAD7	15.8	49	15	34	89	30	12.9	5	15.4
CCCCATTTCCCTTAAAAC	GAGATTTGGGGTGTGAGG	chr18r:44705816-44706044	SMAD7	12.36	34	13	23	84	21	10.6	3.4	14.4
AAAAACTCCCTAACTCTTACAAAA	AAAAGAAAAATATTTAAGAAGGGG	chr18r:44705932-44706124	SMAD7	61.88	170	49	153	467	103.4	41.2	22.4	80.5
AAAACTCCCTAACTCTTACAAAAA	AAAAGAAAAATATTTAAGAAGGGG	chr18r:44705933-44706124	SMAD7	86.41	205	77	235	705	125	64.6	34.5	121.5
AAAAACTCCCTAACTCTTACAAAA	AAAAAGAAAAATATTTAAGAAGGGG	chr18r:44705932-44706125	SMAD7	59.47	168	40	135	478	102.2	33.7	19.7	82.3
TTTTTAAAGTGTTGGGATTATAGG	CTACTCTACCTCTCTACCCTCTACC	chr18f:44706369-44706548	SMAD7	20.29	49	21	79	131	29.9	17.1	11.5	22.6
TTTTAAAGTGTTGGGATTATAGG	CTACTCTACCTCTCTACCCTCTACC	chr18f:44706370-44706548	SMAD7	15.24	24	17	88	111	14.6	14.2	12.9	19.2
TTTTAAAGTGTTGGGATTATAGG	AAAACTACTCTACCTCTCTACCCTC	chr18f:44706370-44706552	SMAD7	25.02	66	25	117	129	40.3	20.5	17.2	22.2
TGAAGGTAGAGGGTAGAGAGG	TTTTCCCCAAACTTACCC	chr18f:44706520-44706699	SMAD7	36.22	74	26	253	238	45	21.7	37.1	41.1
TGAAGGTAGAGGGTAGAGAGG	CCCCAAACTTACCCTTATTC	chr18f:44706520-44706695	SMAD7	46.57	82	34	376	305	50.2	28.4	55.1	52.6
TGAAGGTAGAGGGTAGAGAGG	CCCAAACTTACCCTTATTCC	chr18f:44706520-44706694	SMAD7	49.84	100	34	379	317	60.9	28.4	55.5	54.6
ATCCCCCAAAATTCCATT	GGAGGAGGGGGTTGATAG	chr18r:44706655-44706898	SMAD7	24.41	66	20	58	191	39.9	16.3	8.5	32.9
CCCCCAAAATTCCATTTA	GAGGAGGGGGTTGATAGG	chr18r:44706657-44706897	SMAD7	11.44	22	8	86	75	13.3	6.9	12.5	13
CCCCCAAAATTCCATTTA	GGAGGAGGGGGTTGATAG	chr18r:44706657-44706898	SMAD7	15.17	41	14	40	107	24.7	11.7	5.9	18.4
CCTATCAACCCCCTCCTC	GGGAGGATTTTGGATTTG	chr18r:44706880-44707099	SMAD7	41.53	81	29	210	361	49.2	23.8	30.8	62.3
CTATCAACCCCCTCCTCC	GGAGGATTTTGGATTTGG	chr18r:44706881-44707098	SMAD7	47.59	96	31	289	370	58.2	26.1	42.3	63.7
CTATCAACCCCCTCCTCC	GGGAGGATTTTGGATTTG	chr18r:44706881-44707099	SMAD7	46.41	93	36	212	396	56.4	29.8	31.1	68.3
CTCCTACAAACTCCCTATACCAA	GAGTAGGGGATGGGTGTTG	chr18r:44706970-44707192	SMAD7	106.79	247	61	834	599	150.6	51	122.3	103.2
CCAAAATCCTCCCTCCTC	GGATGGATTGGTATTGGAG	chr18r:44707087-44707285	SMAD7	45.47	138	19	183	321	83.9	15.9	26.8	55.3
TCCTCCCTCCTCAAAACC	GAATAGATGGGATGGATTGG	chr18r:44707093-44707294	SMAD7	38.69	93	19	250	264	56.7	15.9	36.7	45.5
CCCTACTCCCAACCCTATC	TTATTTGGGGGAGGGATT	chr18r:44707185-44707371	SMAD7	13.41	32	8	66	103	19.5	6.7	9.7	17.8
CCAATACCAATCCATCCC	GGATGAGGTTGTGAGTATGGT	chr18r:44707269-44707449	SMAD7	145.79	267	99	1161	973	162.7	82.5	170.3	167.6
CCAATACCAATCCATCCC	TGAGGTTGTGAGTATGGTGG	chr18r:44707269-44707446	SMAD7	43.99	79	31	279	356	48.1	25.7	40.9	61.3
TCCATCCCATCTATTCTCAC	GTTTGAGGGAGTTTTGGG	chr18r:44707279-44707484	SMAD7	23.16	51	15	139	166	31.1	12.5	20.4	28.6
CATACTCACAACCTCATCCAA	GGGGAGAGAGTATGGGGT	chr18r:44707431-44707624	SMAD7	86.7	143	76	702	543	87	63.3	102.9	93.7
CATACTCACAACCTCATCCA	GGGAGAGAGTATGGGGTG	chr18r:44707431-44707623	SMAD7	88.32	129	55	854	597	78.7	46.3	125.3	103
CATACTCACAACCTCATCCAA	GGGAGAGAGTATGGGGTG	chr18r:44707431-44707623	SMAD7	88.79	130	55	858	601	79.3	46.3	125.9	103.7
CCACCCCATACTCTCTCC	GGGGGTTTTGTTATGGTTAG	chr18r:44707605-44707850	SMAD7	79.43	112	37	995	424	68.1	30.6	146	73
ACCCCATACTCTCTCCCC	GGGGGTTTTGTTATGGTTAG	chr18r:44707607-44707850	SMAD7	82.98	114	47	1022	424	69.6	39.4	149.9	73
CACCCCATACTCTCTCCC	GGGGGTTTTGTTATGGTTAG	chr18r:44707606-44707850	SMAD7	83.99	111	38	1077	459	67.5	31.4	157.9	79.1
GGGAGAGGGTATTGGGTG	CCTCCTCTCCCTCATCAA	chr18f:44700919-44701153	SMAD7	100.22	187	48	903	666	113.9	39.7	132.5	114.8
GGGAGAGGGTATTGGGTG	CCTCCTCTCCCTCATCAAA	chr18f:44700919-44701153	SMAD7	100.1	187	48	901	665	113.9	39.7	132.2	114.7
CCTTCAAAAACCAAACTACTCTCT	GGTTTTGGGGGAATTTTG	chr18r:44707763-44707974	SMAD7	42.48	119	33	93	328	72.3	27.6	13.6	56.4
CTCCTTCAAAAACCAAACTACTCT	GGTTTTGGGGGAATTTTG	chr18r:44707761-44707974	SMAD7	43.45	120	39	87	323	72.9	32.6	12.8	55.6
GAGAGGGTATTGGGTGAGTAAT	ACCCCTACCCCTCCTCTC	chr18f:44700921-44701162	SMAD7	152.18	369	62	1389	744	224.9	51.8	203.8	128.3
AACCAAACTACTCTCTAATTCCC	GGGGGAATTTTGTTTTAGG	chr18r:44707771-44707968	SMAD7	121.55	253	89	763	845	154.3	74.4	111.9	145.6
CCCTAAAACAAAATTCCCC	GTGTGGGGATGTGGAGAT	chr18r:44707949-44708133	SMAD7	97.59	250	56	725	492	152.2	47	106.3	84.8
TCCCTAAAACAAAATTCCCC	GTGTGGGGATGTGGAGAT	chr18r:44707948-44708133	SMAD7	74.1	160	39	624	432	97.6	32.8	91.6	74.4
CCCTAAAACAAAATTCCCC	GTGTGGGGATGTGGAGATA	chr18r:44707949-44708133	SMAD7	97.46	249	56	724	492	151.9	47	106.2	84.7
GGTTTTATTTTTGAGGTTTTTG	CCTCACCCCTACTACTCCC	chr18f:44708051-44708281	SMAD7	46.91	108	42	207	330	65.9	34.7	30.3	56.8
TGGTTTTATTTTTGAGGTTTTTG	ACCTCACCCCTACTACTCCC	chr18f:44708050-44708282	SMAD7	27.47	46	28	197	174	28.1	23	28.8	30
TGGTTTTATTTTTGAGGTTTTTG	CCTCACCCCTACTACTCCC	chr18f:44708050-44708281	SMAD7	32.41	70	27	182	221	42.7	22.1	26.7	38.1
GGGAGTAGTAGGGGTGAGGT	CCCCCACTTCTTACTACAAAA	chr18f:44708263-44708478	SMAD7	70.08	94	42	797	411	57.3	35.2	116.9	70.9
GGGAGTAGTAGGGGTGAGG	CCCCCACTTCTTACTACAAAA	chr18f:44708263-44708478	SMAD7	70.51	94	42	806	414	57.3	35.2	118.2	71.3
GGGAGTAGTAGGGGTGAGG	CCCCCACTTCTTACTACAAAAA	chr18f:44708263-44708478	SMAD7	69.84	93	42	801	410	56.4	34.8	117.4	70.7
CCAAACCCACTATTCCTCTC	GTAGAAGGGGGTTTATGGG	chr18r:44708368-44708613	SMAD7	78.04	108	80	710	442	65.6	66.4	104.1	76.1
CAAACCCACTATTCCTCTCC	GGTAGAAGGGGGTTTATGG	chr18r:44708369-44708614	SMAD7	63.58	130	37	524	392	79	30.9	76.9	67.6
CCCACTATTCCTCTCCAAA	GGTAGAAGGGGGTTTATGG	chr18r:44708373-44708614	SMAD7	28.29	53	17	145	266	32.3	13.8	21.3	45.8
GGGGATAAGGGAAGATGG	ACACAACAAAACCTAACTCAAAC	chr18f:44708576-44708799	SMAD7	51.62	97	36	327	404	58.9	30	48	69.6
GGGGATAAGGGAAGATGG	AACACAACAAAACCTAACTCAAAC	chr18f:44708576-44708800	SMAD7	56.69	115	36	356	432	70.1	30	52.3	74.4
GGGGATAAGGGAAGATGG	AACACAACAAAACCTAACTCAAA	chr18f:44708576-44708800	SMAD7	56.79	115	36	357	433	70.1	30	52.4	74.6
TCCATCTCTAAACCAACTTTTT	GGAGAGGTGGTAAGGAGG	chr18r:44708799-44708999	SMAD7	35.92	97	37	124	210	58.9	30.5	18.2	36.1
TCCATCTCTAAACCAACTTTTT	GGGAGAGGTGGTAAGGAG	chr18r:44708799-44709000	SMAD7	66.31	163	49	311	460	99.7	40.8	45.6	79.2
ATCCATCTCTAAACCAACTTTTT	GGGAGAGGTGGTAAGGAG	chr18r:44708798-44709000	SMAD7	84.35	194	62	473	567	118.3	52.1	69.3	97.8
GTAGGGGTTGGTAGGAAGG	TCTCTCCTACCCCTTAAACAC	chr18f:44701032-44701273	SMAD7	123.73	240	64	1261	641	146.2	53.2	185	110.5
GGTAGGGGTTGGTAGGAAG	TCTCTCCTACCCCTTAAACAC	chr18f:44701031-44701273	SMAD7	60.44	76	26	834	299	46	21.9	122.3	51.6
GTAGGGGTTGGTAGGAAGG	ATCTCTCCTACCCCTTAAACAC	chr18f:44701032-44701274	SMAD7	181.25	326	109	1759	1026	198.9	91.3	258	176.8
CCCTAAAATTTCTCCTCCC	GTTTTGGGAGGTGGTGTG	chr18r:44708955-44709142	SMAD7	135.62	270	109	804	980	164.7	91.1	117.8	168.9
CCCTAAAATTTCTCCTCCC	GGAGGTGGTGTGGGATTA	chr18r:44708955-44709136	SMAD7	150.05	330	126	797	1026	201.3	105.3	116.8	176.8
CCCTCCTTACCACCTCTC	TTAGGTTGGGGGTTTTAGA	chr18r:44708981-44709177	SMAD7	19.02	53	15	62	128	32.3	12.5	9.1	22.1
CTAATCCCACACCACCTCC	GTATGGTTGAATGTTGGGG	chr18r:44709118-44709329	SMAD7	139.8	277	84	1228	810	169.1	70.4	180.2	139.6
TAATCCCACACCACCTCC	GTATGGTTGAATGTTGGGG	chr18r:44709119-44709329	SMAD7	110.75	211	66	1030	629	128.8	54.7	151.1	108.4
CACACCACCTCCCAAAAC	GTATGGTTGAATGTTGGGG	chr18r:44709125-44709329	SMAD7	111.68	203	69	1024	669	123.9	57.4	150.2	115.2
GGGGTAGGGGAGGAAAGT	TCCCCACCCTTCCTCTAA	chr18f:44709236-44709428	SMAD7	24.2	35	23	194	162	21.2	19.2	28.5	27.9
GGGGTAGGGGAGGAAAGT	CCCCACCCTTCCTCTAAA	chr18f:44709236-44709427	SMAD7	32.95	44	40	254	198	27	33.4	37.3	34.1
GGGGTAGGGGAGGAAAGT	CCCACCCTTCCTCTAAAAC	chr18f:44709236-44709426	SMAD7	40.3	59	30	424	221	35.9	25.1	62.2	38.1
CCCACTCTACCCAAACTCC	GGTTGGTGTATTATGGAGGG	chr18r:44709379-44709560	SMAD7	148.1	221	114	1347	957	135	95	197.5	164.9
CCCACTCTACCCAAACTCC	GTTGGTGTATTATGGAGGGG	chr18r:44709379-44709559	SMAD7	137.74	225	89	1259	898	137.4	74.1	184.7	154.8
CCCACTCTACCCAAACTCC	GGTGTATTATGGAGGGGAAG	chr18r:44709379-44709556	SMAD7	124.51	168	79	1345	766	102.6	66.2	197.2	132
CACCAACCAAATTCCCAC	GGGTAGGTGGGTGAGGTAA	chr18r:44709553-44709799	SMAD7	71.55	139	36	773	338	84.9	29.7	113.3	58.3
AATTCCCACTATTACCCCC	GGGTAGGTGGGTGAGGTA	chr18r:44709562-44709799	SMAD7	43.14	88	22	436	214	53.8	18	64	36.8
AATTCCCACTATTACCCCC	TAGGTGGGTAGGTGGGTG	chr18r:44709562-44709804	SMAD7	37.41	80	29	262	222	48.8	24.2	38.4	38.2
CATAACCCTAACACCCCC	TGAGAGAGAGAGAGAGAGAATGA	chr18r:44709687-44709903	SMAD7	33.73	46	15	443	172	27.8	12.5	64.9	29.7
CATAACCCTAACACCCCC	TTGAGAGAGAGAGAGAGAGAATG	chr18r:44709687-44709904	SMAD7	43.77	60	22	527	250	36.3	18.4	77.2	43.1
CATAACCCTAACACCCCC	GATTGAGAGAGAGAGAGAGAGAAT	chr18r:44709687-44709906	SMAD7	90.03	199	51	717	529	121.1	42.6	105.2	91.2
CCAAATACTACCTCTACCCCAC	GAAAAGAATTGTTGGGGG	chr18r:44701226-44701547	SMAD7	24.69	59	22	67	204	35.8	18.1	9.8	35.1
CCCTCTTCCTATCAAAATATCC	GTGAAGGGTTGGGGTTAG	chr18r:44701475-44701823	SMAD7	27.8	32	28	272	165	19.6	23.2	39.9	28.4
CCTACCCCTTCTTCCAAA	GAAGGGTTGGGGTTAGTG	chr18r:44701508-44701821	SMAD7	30.44	56	35	101	252	34.3	29.2	14.8	43.5
ACTAACCCCAACCCTTCA	AGAGTTAGTTGGTGTAGAAGGTG	chr18r:44701805-44702104	SMAD7	127.32	189	77	1274	833	115	63.9	186.9	143.5
ACACTAACCCCAACCCTT	AGAGTTAGTTGGTGTAGAAGGTG	chr18r:44701803-44702104	SMAD7	131.27	208	75	1311	836	126.5	62.3	192.3	144
GGATTTGATGAAGATGGGG	CCCCACTAACCCTCTCTACC	chr18f:44701989-44702312	SMAD7	51.91	60	39	632	266	36.6	32.6	92.7	45.8
GGATTTGATGAAGATGGGG	CCTATCCCCACTAACCCTC	chr18f:44701989-44702317	SMAD7	76.24	113	50	868	389	68.9	41.8	127.3	67
CACAATAAAACCTCCCCACT	GGGTAGGGGTTTGGAGAG	chr18r:44702186-44702516	SMAD7	28.84	32	13	342	203	19.3	10.9	50.2	35
TCCTCCCAATATACCACCAC	ATGGGTAGGGGTTTGGAG	chr18r:44702215-44702518	SMAD7	27.95	44	15	289	174	26.8	12.5	42.4	30.1
CCACTACACCCAATCACC	GGAGGAGTTGGTTTTTAAGG	chr18r:44702353-44702701	SMAD7	66.25	52	45	831	428	31.5	37.9	121.8	73.8
CTCCAAACCCCTACCCAT	TGAGAGTTGGGTGATAGGTATTT	chr18r:44702501-44702850	SMAD7	30.64	33	12	413	185	20.1	10	60.6	31.8
CTCCTCCAACCCCTTATC	GGTTTGTATGTTGTGATTTGG	chr18r:44702695-44703018	SMAD7	47.88	89	50	225	365	54	41.8	32.9	62.8
CCTATCACCCAACTCTCAAATC	GGGGAGAGAGGGGGTATT	chr18r:44702833-44703150	SMAD7	29.43	62	17	196	213	38	14.4	28.7	36.7
CCTATCACCCAACTCTCAAATC	GTGGAAGGAGGGGAGAGA	chr18r:44702833-44703159	SMAD7	78.7	131	58	803	397	80.1	48.6	117.7	68.4
CCTTCTCCCCTTCTCTACC	GGTTGGGGAGATTTATGG	chr18r:44703096-44703426	SMAD7	33.78	55	35	162	283	33.5	29.1	23.8	48.7
ATACCCCCTCTCTCCCCT	GTTGGGTTGGGGAGATTTA	chr18r:44703134-44703430	SMAD7	73.15	80	50	931	380	48.8	41.8	136.5	65.5
AATCTTCCCACAAACAACCTA	GGAGTTGGGGTTGTAGGG	chr18r:44703237-44703584	SMAD7	32.2	51	27	282	196	31.1	22.6	41.4	33.8
GGAGGATTTTAAAAGGGGG	CATCTCACACTCAACCCCTAC	chr18f:44703304-44703632	SMAD7	64.73	77	33	798	394	46.7	27.3	117.1	67.9
ATGGGGATAGTAGAGGGGG	CCTAAACTACCCCAATTACCC	chr18f:44703500-44703773	SMAD7	90.89	147	52	958	525	89.6	43	140.4	90.4
GGGGATAGTAGAGGGGGA	CCTAAACTACCCCAATTACCC	chr18f:44703502-44703773	SMAD7	68.89	133	42	656	368	80.9	35	96.2	63.5
CATCCTACTACCCCAACAAAC	GGGTAGGTATTTGGGAAGG	chr18r:44703731-44704009	SMAD7	69.71	96	64	610	453	58.2	53.1	89.5	78.1
CATCCTACTACCCCAACAAACT	GGGTAGGTATTTGGGAAGG	chr18r:44703731-44704009	SMAD7	69.62	97	63	609	453	58.9	52.2	89.3	78.1
GGTTTGTTGGGGTAGTTATAGA	TCACCTTCTCCCTATCCC	chr18f:44703924-44704261	SMAD7	19.28	31	24	95	142	19	19.6	13.9	24.5
GGTTTGTTGGGGTAGTTATAGAT	TCACCTTCTCCCTATCCC	chr18f:44703924-44704261	SMAD7	18.75	27	24	96	143	16.6	19.6	14.1	24.7
CCTTTCTCTCTCAAAACACTACA	TGTGTGTTAAGTTTTGTTATTAGGT	chr18r:44700528-44700835	SMAD7	19.05	25	17	106	181	15.2	14.2	15.5	31.2
CCTTTCTCTCTCAAAACACTACA	TTGTGTGTTAAGTTTTGTTATTAGG	chr18r:44700528-44700836	SMAD7	22.75	49	16	107	186	29.9	13.4	15.7	32.1
GGGATAGGGAGAAGGTGA	CTCCTTCCCAACAACTCCT	chr18f:44704244-44704581	SMAD7	36.7	79	19	242	275	48.1	15.9	35.5	47.3
AGGGATAGGGAGAAGGTGA	CCTCCTTCCCAACAACTC	chr18f:44704243-44704582	SMAD7	48.81	62	40	385	392	37.9	33.4	56.4	67.5
GTGTGGAGGAGGGTGTTT	CCAACTTCCTCTACCCCC	chr18f:44704475-44704820	SMAD7	42.73	79	26	448	204	48.1	22.1	65.7	35.1
AGGAGTTGTTGGGAAGGAG	CCCACCTAACACTTCCCC	chr18f:44704563-44704871	SMAD7	96.23	157	64	973	539	95.7	53.6	142.7	92.9
CCAAACCTATCAACCACCT	GAGGGAGGAGTAGGTAGGAG	chr18r:44704741-44705073	SMAD7	37.23	66	13	432	201	40.1	10.9	63.3	34.6
AACCTATCAACCACCTAAACAA	GGGAGTTGGAGGGGATAG	chr18r:44704744-44705092	SMAD7	52.99	74	17	682	305	45.1	14.2	100	52.6
CTCCTACCTACTCCTCCCTC	GGGAATTGTGTTTTTGTGA	chr18r:44705054-44705369	SMAD7	21.42	59	14	114	126	36	11.4	16.7	21.6
CTATCCCCTCCAACTCCC	GGGAATTGTGTTTTTGTGAAG	chr18r:44705075-44705369	SMAD7	110.47	152	52	1217	741	92.7	43	178.4	127.7
CATCCCCCATTACCACTAC	GAGGGGGAGAAGTTTGTG	chr18r:44705264-44705606	SMAD7	40.87	62	29	381	269	37.5	23.8	55.9	46.3
CATCCCCCATTACCACTAC	GGAGGGGGAGAAGTTTGT	chr18r:44705264-44705607	SMAD7	46.24	85	21	444	295	51.7	17.4	65.1	50.8
GGGGTTGGGAAGTTTAGTTAG	TCCAAAAATTCCCCACACTA	chr18f:44705457-44705751	SMAD7	23.43	30	19	228	152	18.2	15.9	33.5	26.2
TTAGAAAATTGTATAGGGGTTTG	CCTTTCTCAACACCCACC	chr18f:44705608-44705881	SMAD7	12.29	19	13	64	101	11.6	10.9	9.4	17.3
GTGTGGGGAATTTTTGGAG	CCTTAAAACCTAATCACCCTATACC	chr18f:44705734-44706072	SMAD7	27.18	41	17	219	217	25	14.2	32.1	37.4
CCTTCCCCATTTCCCTTA	AAAAAGAAAAATATTTAAGAAGGGG	chr18r:44705812-44706125	SMAD7	12.11	34	15	21	70	20.9	12.3	3.1	12.1
TCTCAATAACACAAAATAACCAAAC	TTTGGGAGGTTGAGGTTG	chr18r:44706041-44706376	SMAD7	7.2	11	15	17	44	6.7	12.1	2.5	7.5
CACCCAAACCCCTTCTTA	GTGGGTTATTAGTTGATGGAGT	chr18r:44706405-44706739	SMAD7	4.99	15	4	20	29	8.8	3.3	2.9	4.9
CACCCAAACCCCTTCTTA	GTGGGTTATTAGTTGATGGAGTT	chr18r:44706405-44706739	SMAD7	4.99	15	4	20	29	8.8	3.3	2.9	4.9
GTTATTTGGGTTTGATTGGG	CCTTCCTCCCCAACTTCT	chr18f:44706600-44706947	SMAD7	43.75	93	52	220	247	56.7	43.5	32.3	42.6
ACCTAACTAAACCCAAACACAC	GATTATGGAGGAGGGGGT	chr18r:44706609-44706904	SMAD7	70.51	179	36	453	443	109.2	30.1	66.4	76.4
ACCCCCTCCTCCATAATC	AGTAGGGGATGGGTGTTG	chr18r:44706887-44707191	SMAD7	63.1	97	48	667	321	59.2	40.1	97.8	55.3
CCCTCCTCCATAATCCAAC	GGAGTAGGGGATGGGTGT	chr18r:44706890-44707193	SMAD7	57.49	94	30	643	309	57.3	25.1	94.3	53.3
GGAGTAGGTAGTGTTGAGTTGG	CTACCCCTCCTCTCCCTC	chr18f:44700841-44701158	SMAD7	123.76	238	65	1314	601	144.8	53.9	192.7	103.6
GGGAGTAGGTAGTGTTGAGTTG	CTACCCCTCCTCTCCCTC	chr18f:44700840-44701158	SMAD7	109.3	198	64	1161	542	120.4	53.1	170.3	93.4
CCCCTACTCCCAACCCTA	GAGGAGTTTGAGGGAGTTTTG	chr18r:44707184-44707489	SMAD7	21.7	23	10	294	126	14	7.9	43.1	21.7
CCCCTACTCCCAACCCTA	TTTGAGGAGTTTGAGGGAGT	chr18r:44707184-44707492	SMAD7	19.09	22	10	254	103	13.4	7.9	37.3	17.8
CCAATACCAATCCATCCC	GAGTATGGGGTGGTGGAG	chr18r:44707269-44707617	SMAD7	49.17	68	43	355	390	41.7	35.7	52.1	67.3
TCCAATACCAATCCATCCC	GAGTATGGGGTGGTGGAG	chr18r:44707268-44707617	SMAD7	37.51	55	28	279	303	33.5	23.4	40.9	52.1
ACTAAAACCCAACCCATCTC	TTTGGGGTTGGTATAGGG	chr18r:44707583-44707870	SMAD7	26.85	38	18	255	183	23.2	15.3	37.4	31.5
ACCCCATACTCTCTCCCC	GTTGGTGTGAAATGTATATTTGGT	chr18r:44707607-44707915	SMAD7	99.47	174	59	1123	455	105.8	48.9	164.7	78.5
GGGTAGGGGGTGTTATAGG	CACTCTCCACAAACTAACCC	chr18f:44707740-44708037	SMAD7	42.59	43	26	550	244	25.9	21.7	80.7	42.1
GGTAGGGGGTGTTATAGGG	CACTCTCCACAAACTAACCC	chr18f:44707741-44708037	SMAD7	53.58	77	28	693	249	47	23	101.6	42.8
TGATGTAAAAGTGATTGGGG	ACCTCACCCCTACTACTCCC	chr18f:44708001-44708282	SMAD7	34.74	43	19	460	173	26.2	15.5	67.5	29.8
TGATGTAAAAGTGATTGGGG	CCTCACCCCTACTACTCCC	chr18f:44708001-44708281	SMAD7	33.25	45	13	434	180	27.4	10.9	63.6	31.1
AAAGGGAGTAGTAGGGGTGA	CCATCTTCCCTTATCCCC	chr18f:44708260-44708593	SMAD7	70.28	98	58	685	425	59.5	48.1	100.5	73.2
AAAAGGGAGTAGTAGGGGTG	CCATCTTCCCTTATCCCC	chr18f:44708259-44708593	SMAD7	71.51	131	41	622	471	79.9	33.8	91.2	81.1
TTTGTAGTAAGAAGTGGGGG	CTCAAACCTCCTTTCCCT	chr18f:44708459-44708783	SMAD7	6.61	10	4	43	62	6.1	3.3	6.3	10.7
GGGGATAAGGGAAGATGG	AAATCCTCTCTTAAAAACTCACC	chr18f:44708576-44708911	SMAD7	31.19	68	27	117	251	41.6	22.7	17.2	43.3
CCATTTATTTTTACTACCTTCCA	GAGAGGTGGTAAGGAGGG	chr18r:44708665-44708998	SMAD7	37.42	98	35	101	266	59.8	29.2	14.8	45.8
CTCTATCTTACTATTCATCACCCTC	GGAGGTGGTGTGGGATTA	chr18r:44708857-44709136	SMAD7	144.31	254	99	1003	1117	154.9	82.7	147.1	192.5
CTCCTTACCACCTCTCCC	GGTTGAATGTTGGGGTATAG	chr18r:44708983-44709325	SMAD7	85.52	146	90	707	434	88.9	74.8	103.7	74.7
TAATCCCACACCACCTCC	TTAGAGGAGTTTGGGTAGAGTG	chr18r:44709119-44709402	SMAD7	16.74	19	12	191	99	11.6	10.3	28	17.1
TAATCCCACACCACCTCC	TTTAGAGGAGTTTGGGTAGAGTG	chr18r:44709119-44709403	SMAD7	16.59	26	7	191	95	15.9	6.1	28	16.4
CCCACTCTACCCAAACTCC	TGTTTAGAGGGAAGGTAGTTGAG	chr18r:44709379-44709688	SMAD7	43.66	55	25	511	264	33.6	20.6	74.9	45.5
CCCACTCTACCCAAACTCC	GGGGTGTTAGGGTTATGTTTA	chr18r:44709379-44709703	SMAD7	97.41	143	68	1023	556	87.3	56.6	150	95.8
ACAAAAACCCTCAACCCTAC	GTGTGAGTGAGAGAGAGAGAGAG	chr18r:44709633-44709946	SMAD7	65.89	86	49	713	381	52.4	40.9	104.5	65.7
CCCTCAACCCTACATAACATT	GTGTGTGTGAGTGAGAGAGAGAG	chr18r:44709640-44709950	SMAD7	9.88	9	1	212	14	5.2	0.8	31	2.5
GAGGGAGAGGAGGGGTAG	AACAAAAATCCAAACACCAC	chr18f:44701141-44701472	SMAD7	49.24	123	25	403	248	74.7	20.5	59.1	42.7
GAGGGAGAGGAGGGGTAG	AAACAAAAATCCAAACACCAC	chr18f:44701141-44701473	SMAD7	49.18	120	24	415	252	72.9	19.6	60.9	43.3
CACTCACACTCACACACACTC	GTGAAGGGTTGGGGTTAG	chr18r:44701387-44701823	SMAD7	27.65	76	7	263	115	46.2	5.9	38.6	19.9
ACTCACACTCACACACACTCC	GTGAAGGGTTGGGGTTAG	chr18r:44701388-44701823	SMAD7	24.27	32	10	302	146	19.7	8	44.2	25.1
CTCACACTCACACACACTCCTA	GTGAAGGGTTGGGGTTAG	chr18r:44701389-44701823	SMAD7	26.04	34	10	328	159	20.6	8	48.1	27.4
CTAACCCCAACCCTTCAC	GGTGGTATATTGGGAGGAG	chr18r:44701806-44702232	SMAD7	31.07	43	32	329	133	26.1	27.1	48.3	22.8
CTAACCCCAACCCTTCAC	GTGGTGGTATATTGGGAGG	chr18r:44701806-44702234	SMAD7	32.02	37	28	351	176	22.4	23.7	51.5	30.4
CTAACCCCAACCCTTCAC	GTGGTGGTATATTGGGAGGA	chr18r:44701806-44702234	SMAD7	31.89	37	28	351	173	22.4	23.7	51.5	29.9
TACACCCACACACCATCC	AGGGTTGTAAGAGTTTGGG	chr18r:44702023-44702447	SMAD7	26.45	31	21	259	182	18.8	17.7	38	31.3
CACCTTCTACACCAACTAACTCTT	GGGTAGGGGTTTGGAGAG	chr18r:44702082-44702516	SMAD7	25.66	22	21	301	163	13.2	17.1	44.2	28.1
CACCTTCTACACCAACTAACTCTTA	GGGTAGGGGTTTGGAGAG	chr18r:44702082-44702516	SMAD7	25.58	22	21	299	163	13.2	17.1	43.9	28.1
GGTAGAGAGGGTTAGTGGGG	AACCTTCAAAATTCCATCCA	chr18f:44702293-44702692	SMAD7	32.9	57	17	214	299	34.5	14.2	31.4	51.5
GGTAGAGAGGGTTAGTGGGG	CCTTCAAAATTCCATCCAA	chr18f:44702293-44702690	SMAD7	19.54	33	9	122	189	20.1	7.5	17.9	32.6
GGTAGAGAGGGTTAGTGGGG	ACTAACCTTCAAAATTCCATCC	chr18f:44702293-44702695	SMAD7	47.98	63	26	512	331	38.1	21.7	75	57
CTCCTCCAACCCCTTATC	AGAGGGGGTATTTTTGGG	chr18r:44702695-44703144	SMAD7	20.88	23	27	114	178	13.7	22.6	16.6	30.6
CCAACCCCTTATCATCCT	GGGAGAGAGGGGGTATTT	chr18r:44702700-44703149	SMAD7	7.22	11	7	36	67	6.7	5.4	5.2	11.5
CCAACCCCTTATCATCCTA	GGGAGAGAGGGGGTATTT	chr18r:44702700-44703149	SMAD7	7.22	11	7	36	67	6.7	5.4	5.2	11.5
TCTCTCCCCTCCTTCCAC	GAGTTGGGGTTGTAGGGA	chr18r:44703142-44703583	SMAD7	4.96	2	6	73	19	1.2	4.8	10.6	3.2
TCTCTCCCCTCCTTCCAC	AGAGGAGGAGTTGGGGTT	chr18r:44703142-44703590	SMAD7	10.59	6	12	141	48	3.7	9.8	20.6	8.3
TCTCTCCCCTCCTTCCAC	AAGAGGAGGAGTTGGGGT	chr18r:44703142-44703591	SMAD7	9.17	4	6	148	45	2.4	4.8	21.7	7.8
GGGGATAGTAGAGGGGGA	CACCTCCATCCAACACTAAC	chr18f:44703502-44703889	SMAD7	42.33	51	31	503	224	30.9	26.1	73.7	38.6
TGGGGATAGTAGAGGGGG	CACCTCCATCCAACACTAAC	chr18f:44703501-44703889	SMAD7	51.28	81	30	484	345	49.5	25.1	71	59.5
CCTACAACCCCAACTCCTC	GGGGTAGGTATTTGGGAAG	chr18r:44703568-44704010	SMAD7	20.47	5	22	244	143	3	18.4	35.8	24.6
GTAGTAGTTAGTGTTGGATGGAGG	TCACCTTCTCCCTATCCC	chr18f:44703864-44704261	SMAD7	19.08	28	18	129	147	17.2	14.9	19	25.3
AGTAGTTAGTGTTGGATGGAGG	TCACCTTCTCCCTATCCC	chr18f:44703866-44704261	SMAD7	19	16	28	154	120	9.6	23.2	22.6	20.6
TAGTAGTTAGTGTTGGATGGAGG	TCACCTTCTCCCTATCCC	chr18f:44703865-44704261	SMAD7	9.91	13	9	70	81	8.1	7.4	10.3	13.9
GGGATAGGGAGAAGGTGA	CTCCTCCTCCTCCTATTAACC	chr18f:44704244-44704688	SMAD7	12.22	18	12	121	58	11.2	10	17.8	9.9
GGGATAGGGAGAAGGTGA	CCTCCTCCTCCTCCTATTAAC	chr18f:44704244-44704689	SMAD7	7.19	11	8	51	45	6.9	6.7	7.5	7.7
GGATAGGGAGAAGGTGATTT	CTCCTCCTCCTCCTCCTA	chr18f:44704245-44704691	SMAD7	7.35	17	4	53	46	10.4	3.3	7.8	7.9
GTGTGGAGGAGGGTGTTT	ACCCACCTAACACTTCCC	chr18f:44704475-44704872	SMAD7	41.6	79	27	425	192	48.2	22.9	62.3	33
GTGTGGAGGAGGGTGTTTT	CCCACCTAACACTTCCCC	chr18f:44704475-44704871	SMAD7	43.99	71	32	517	176	43.4	26.4	75.8	30.3
TCATACAACCAAAACCCAC	GAGGGAGGAGTAGGTAGGAG	chr18r:44704635-44705073	SMAD7	8.24	10	3	84	71	6	2.5	12.3	12.2
ATACCCCCATACCAAACC	GGAGGATAGAGGTTGTTGG	chr18r:44704730-44705114	SMAD7	46.25	79	34	285	387	48.2	28.4	41.8	66.6
CCCCCATACCAAACCTATC	GGTAGGAGGAGATTGGAGTT	chr18r:44704733-44705143	SMAD7	23.77	20	11	349	131	12.2	9.2	51.2	22.5
CTCCTACCTACTCCTCCCTC	GGGAAGTTTTTGGGAGTAAA	chr18r:44705054-44705442	SMAD7	19.53	35	18	123	135	21.5	15.2	18.1	23.3
CTCCTACCTACTCCTCCCTC	GGGAAGTTTTTGGGAGTAA	chr18r:44705054-44705442	SMAD7	20.16	36	18	129	141	22.1	15.2	18.9	24.4
ACTCCTACCTACTCCTCCCTC	GGGAAGTTTTTGGGAGTAAAG	chr18r:44705053-44705442	SMAD7	28.95	57	24	215	173	34.6	19.7	31.6	29.9
CACCCTTATATAAACATCACACCT	AGGGGGAGAAGTTTGTGG	chr18r:44705222-44705605	SMAD7	59.43	77	15	792	360	47	12.5	116.2	62
TCACACCTTCTAAAAACCCC	GGAGGGGGAGAAGTTTGT	chr18r:44705238-44705607	SMAD7	32.96	47	31	303	190	28.8	25.7	44.5	32.7
CACACCTTCTAAAAACCCC	GGAGGGGGAGAAGTTTGT	chr18r:44705239-44705607	SMAD7	43.59	49	39	471	248	30.1	32.4	69.1	42.7
TGAGTTGTAGAAGAAATGAAAGAAG	CCTTCCTACCAACCCCTAC	chr18f:44700678-44701050	SMAD7	27.62	38	26	261	163	22.9	21.3	38.3	28
GAGTTGTAGAAGAAATGAAAGAAGA	CCTTCCTACCAACCCCTAC	chr18f:44700679-44701050	SMAD7	45.46	77	62	307	219	47.1	51.8	45.1	37.8
GAGTTGTAGAAGAAATGAAAGAAGA	CTTCCTACCAACCCCTACC	chr18f:44700679-44701049	SMAD7	47.74	79	67	285	264	48.1	55.6	41.8	45.6
GAGGGGTTGGGAAGTTTA	CTCCTTTCTCAACACCCAC	chr18f:44705455-44705883	SMAD7	36.61	84	18	276	231	51.3	14.8	40.5	39.8
GGGGTTGGGAAGTTTAGTT	CCTTTCTCAACACCCACC	chr18f:44705457-44705881	SMAD7	16.8	20	18	141	113	12.4	14.6	20.7	19.5
CACAAACTTCTCCCCCTC	GGAAGGGTTTGGTTTGTTTAT	chr18r:44705589-44706001	SMAD7	20.59	24	20	208	120	14.6	16.7	30.4	20.6
CTCACTAATCAAATACCTACTCACA	ATGTGGTTTTGAGGTTTGG	chr18r:44705690-44706078	SMAD7	19.86	27	24	97	167	16.5	20.1	14.2	28.8
CTCACTAATCAAATACCTACTCACA	TGTGGTTTTGAGGTTTGG	chr18r:44705690-44706077	SMAD7	9.09	12	10	44	83	7.3	8.4	6.4	14.3
ACCCTACTCATAAATAAACAAACCA	TTTGGGAGGTTGAGGTTG	chr18r:44705968-44706376	SMAD7	13.64	18	11	98	119	11	8.8	14.4	20.4
CACACCCCAAATCTCAATAAC	TAAGAAGGGGTTTGGGTG	chr18r:44706030-44706422	SMAD7	15.28	27	14	123	89	16.5	11.3	18	15.3
CACCCCAAATCTCAATAACAC	TAAGAAGGGGTTTGGGTG	chr18r:44706032-44706422	SMAD7	18.08	33	9	190	100	20.1	7.1	27.9	17.2
GTTTAGGTTGGAGTGTAGTGGT	AAACTACTCTACCTCTCTACCCTCT	chr18f:44706154-44706551	SMAD7	37.79	94	30	195	233	57.3	25.1	28.6	40.2
GGTTGGAGTGTAGTGGTATAATTT	CCTCTCTACCCTCTACCTTCA	chr18f:44706159-44706540	SMAD7	31.41	52	29	258	187	31.4	24.2	37.8	32.1
GGTTGGAGTGTAGTGGTATAATTT	CTCTACCTCTCTACCCTCTACCTTC	chr18f:44706159-44706545	SMAD7	61.19	108	67	441	340	65.6	56	64.7	58.5
CAACAATACCATTCTCCACC	GAGGAGGGGGTTGATAGG	chr18r:44706500-44706897	SMAD7	20.4	34	10	232	107	20.8	8.4	34	18.4
TCAACAATACCATTCTCCACC	GAGGAGGGGGTTGATAGG	chr18r:44706499-44706897	SMAD7	14.57	24	8	161	77	14.7	6.8	23.5	13.3
CAACAATACCATTCTCCACCT	GAGGAGGGGGTTGATAGG	chr18r:44706500-44706897	SMAD7	20.4	34	10	232	107	20.8	8.4	34	18.4
CCTATCAACCCCCTCCTC	GGATGGATTGGTATTGGAG	chr18r:44706880-44707285	SMAD7	16.01	32	13	91	121	19.3	10.4	13.4	20.9
CCTATCAACCCCCTCCTC	GGGATGGATTGGTATTGGA	chr18r:44706880-44707286	SMAD7	18.14	37	18	93	123	22.7	15	13.7	21.1
CTATCAACCCCCTCCTCC	GGGATGGATTGGTATTGGA	chr18r:44706881-44707286	SMAD7	20.26	42	19	119	127	25.6	16	17.5	21.9
CCTACTCCCAACCCTATCAA	AGAGAGTATGGGGTGGTGG	chr18r:44707186-44707620	SMAD7	46.2	66	32	462	293	40.3	26.3	67.7	50.5
CCTACTCCCAACCCTATCAA	GGGAGAGAGTATGGGGTG	chr18r:44707186-44707623	SMAD7	62.67	86	40	643	408	52.4	33.6	94.3	70.3
CTACTCCCAACCCTATCAAA	GAGAGTATGGGGTGGTGG	chr18r:44707187-44707619	SMAD7	39.46	69	26	346	251	42.1	21.7	50.8	43.3
AAACTCCCTCAAACTCCTCA	TTTGGGGTTGGTATAGGG	chr18r:44707471-44707870	SMAD7	15.93	25	14	125	105	15.2	11.9	18.4	18.1
AACTCCCTCAAACTCCTCA	TTTGGGGTTGGTATAGGG	chr18r:44707472-44707870	SMAD7	13.96	23	9	121	94	14	7.8	17.8	16.2
TCTCCACCACCCCATACT	TTTATGAGGTTGGTTTTGGG	chr18r:44707599-44707985	SMAD7	4.34	2	4	38	42	1.2	3.3	5.6	7.2
GGTAGGGGGTGTTATAGGG	CATTAACCCAAAACTATTCTACC	chr18f:44707741-44708161	SMAD7	17.16	26	15	131	125	15.9	12.1	19.2	21.5
GGGTAGGGGGTGTTATAGG	CATTAACCCAAAACTATTCTACC	chr18f:44707740-44708161	SMAD7	18.42	39	14	129	114	23.5	11.7	18.8	19.6
CCCAAAACCAACCTCATAAA	GGAATAGTGGGTTTGGTGG	chr18r:44707966-44708383	SMAD7	27.81	37	31	167	222	22.6	25.9	24.5	38.3
ATCTCCACATCCCCACAC	GAGGGTAAGTTATTTGGTTAAGG	chr18r:44708116-44708537	SMAD7	73.9	82	50	897	422	50	41.4	131.5	72.7
ATCTCCACATCCCCACAC	GAGAGGGTAAGTTATTTGGTTAAGG	chr18r:44708116-44708539	SMAD7	47.67	57	34	593	238	34.8	28	86.9	41
AGGGAGTAGTAGGGGTGAGG	CAAAATCCAACCAAAAACC	chr18f:44708262-44708638	SMAD7	27.24	57	18	129	234	35	14.7	18.9	40.3
GGGAGTAGTAGGGGTGAGGT	CAAAATCCAACCAAAAACC	chr18f:44708263-44708638	SMAD7	38.57	59	28	319	281	36.1	23	46.8	48.4
GGGAGTAGTAGGGGTGAGGT	TCAAAATCCAACCAAAAACC	chr18f:44708263-44708639	SMAD7	37.23	58	23	329	268	35.2	19.2	48.3	46.2
CCCATAAACCCCCTTCTA	GGGAGAGGTGGTAAGGAG	chr18r:44708595-44709000	SMAD7	48.04	87	49	239	367	53.3	40.5	35	63.3
TAACCCCATAAACCCCCT	TGGGAGAGGTGGTAAGGAG	chr18r:44708591-44709001	SMAD7	10.41	18	10	68	71	11	8.4	10	12.2
CCCATAAACCCCCTTCTAC	TGGGAGAGGTGGTAAGGA	chr18r:44708595-44709001	SMAD7	16.79	24	19	106	126	14.4	15.5	15.6	21.6
GGTAGGGGTTGGTAGGAAG	TCCAAACACCACCAAACAC	chr18f:44701031-44701464	SMAD7	29.56	44	23	338	135	26.5	19	49.6	23.2
GTAGGGGTTGGTAGGAAGG	AATCCAAACACCACCAAAC	chr18f:44701032-44701466	SMAD7	57.91	97	44	506	359	59	36.5	74.3	61.9
GGTAGGGGTTGGTAGGAAG	ATCCAAACACCACCAAACA	chr18f:44701031-44701465	SMAD7	34.8	52	28	378	170	31.4	23.1	55.4	29.2
CTCCTTACCACCTCTCCC	GTTTGGGTAGAGTGGGTTTT	chr18r:44708983-44709394	SMAD7	35.41	57	33	297	211	34.5	27.2	43.6	36.4
CCTCCTTACCACCTCTCC	GTTTGGGTAGAGTGGGTTTT	chr18r:44708982-44709394	SMAD7	37.54	69	27	347	201	42.1	22.6	50.9	34.6
CCTCCTTACCACCTCTCC	AGTTTGGGTAGAGTGGGTTT	chr18r:44708982-44709395	SMAD7	56.65	82	35	584	358	50	29.2	85.6	61.7
CCACTCTACCCAAACTCCTCTA	GGGTGGTAGGTGGGTAGG	chr18r:44709380-44709810	SMAD7	39.96	71	18	458	197	43.3	15.4	67.2	34
CCACTCTACCCAAACTCCTCTA	GGGTAGGTGGGTGAGGTA	chr18r:44709380-44709799	SMAD7	40.9	74	17	486	189	45.3	14.5	71.3	32.5
CCACTCTACCCAAACTCCTCTA	GGGTAGGTGGGTGAGGTAA	chr18r:44709380-44709799	SMAD7	40.87	74	17	486	188	45.3	14.5	71.3	32.4
CCCTCCATAATACACCAACC	GTGTGAGTGAGAGAGAGAGAGAG	chr18r:44709541-44709946	SMAD7	36.78	35	33	406	223	21.6	27.6	59.5	38.4
CCCTCCATAATACACCAACC	GTGTGTGTGAGTGAGAGAGAGAG	chr18r:44709541-44709950	SMAD7	13.25	12	7	225	40	7.3	5.8	33	6.9
CCCTCCATAATACACCAACC	GTGTGTGTGTGAGTGAGAGAGAG	chr18r:44709541-44709952	SMAD7	10.07	10	8	140	39	6.3	6.7	20.6	6.7
TGTTTAGAGGTTTGTTGTTGTG	CTACAATCACCCTAATATACCCAC	chr15f:22751451-22751662	SNRPN	514.46	854	456	4725	2689	520.6	380.9	692.9	463.4
TGTTTAGAGGTTTGTTGTTGTGT	CTACAATCACCCTAATATACCCAC	chr15f:22751451-22751662	SNRPN	513.52	855	454	4716	2681	521.3	379.2	691.6	462
ATGTTTAGAGGTTTGTTGTTGTG	CTACAATCACCCTAATATACCCAC	chr15f:22751450-22751662	SNRPN	1049.16	1911	912	8901	5593	1165.3	762	1305.5	964
TTTTAAGAGATAGTTTGGGGAG	TCCCTATACACTAATCCCCC	chr15f:22751324-22751704	SNRPN	77.14	119	65	884	304	72.8	53.9	129.6	52.3
TTTTTAAGAGATAGTTTGGGGAG	TCCCTATACACTAATCCCCC	chr15f:22751323-22751704	SNRPN	59.7	112	41	597	283	68.2	34.3	87.6	48.8
TTTTAAGAGATAGTTTGGGGAG	ATCCCTATACACTAATCCCCC	chr15f:22751324-22751705	SNRPN	109.98	169	85	1350	397	102.9	70.6	198	68.3
AAAACACATTTTCAATTACCAAA	GGGTGGGGTTTAGGGTTA	chr7r:23716000-23716191	STK31	393.02	657	579	980	3157	400.7	483.5	143.7	544.1
AAAACACATTTTCAATTACCAA	GGTGGGGTTTAGGGTTAG	chr7r:23716000-23716190	STK31	347.01	659	522	640	2650	401.7	435.9	93.8	456.7
AAACACATTTTCAATTACCAAAA	GGGTGGGGTTTAGGGTTA	chr7r:23716001-23716191	STK31	473.64	801	737	1115	3634	488.7	616.1	163.5	626.2
AAAACACATTTTCAATTACCAA	GTGATTTTGGATTTATATATTGGAT	chr7r:23716000-23716447	STK31	117.67	136	271	135	821	83.2	226.1	19.8	141.5
AAAAACACATTTTCAATTACCA	GTGATTTTGGATTTATATATTGGAT	chr7r:23715999-23716447	STK31	88.23	110	205	92	586	67	171.6	13.4	101
AAAAACACATTTTCAATTACCA	AGTGATTTTGGATTTATATATTGGA	chr7r:23715999-23716448	STK31	115.19	179	232	121	812	109	194.1	17.7	139.9
GGTTGGGGAGAGAAGTTTT	CATAAATCAACCACCCCTC	chr7f:93357804-93358090	TFPI2	575.13	952	510	3340	4667	580.6	425.8	489.8	804.4
GGTTGGGGAGAGAAGTTTT	AATCAACCACCCCTCAAAC	chr7f:93357804-93358086	TFPI2	478.78	745	398	3410	3647	454.3	332.2	500	628.6
GTAGAGAAAGTGTAAATTTGGGAG	CAACCACCCCTCAAACTC	chr7f:93357679-93358083	TFPI2	321.45	388	159	4034	1885	236.8	132.5	591.7	324.9
GGGGTTTTTGTAGAGAAAGTG	AACCACCCCTCAAACTCC	chr7f:93357670-93358082	TFPI2	394.91	413	223	5098	2286	252.1	185.9	747.7	394
GGGGTTTTTGTAGAGAAAGTG	CAACCACCCCTCAAACTC	chr7f:93357670-93358083	TFPI2	399.64	406	234	5049	2406	247.8	195.5	740.5	414.7
CTAACCCCACACAAACCC	GGTGAAGGAAGGAAAGAAAG	chr9r:83493486-83493904	TLE1	176.42	158	280	1494	903	96.6	234.3	219.1	155.7
CTAACCCCACACAAACCC	GAAGGTGAAGGAAGGAAAGA	chr9r:83493486-83493907	TLE1	211.65	206	344	1606	1150	125.6	287.4	235.5	198.2
CTAACCCCACACAAACCC	GAAGGTGAAGGAAGGAAAG	chr9r:83493486-83493907	TLE1	212.23	206	346	1607	1152	125.6	289.1	235.7	198.6
GAGGAGAGAGGTTTGTTGAT	AAAAACCCTCCCAAATAA	chr5f:170668750-170669117	TLX3	26.81	46	64	101	67	27.9	53.1	14.8	11.5
GGGAGTTAATGAGAGGAGAG	AAAAACCCTCCCAAATAA	chr5f:170668738-170669117	TLX3	129.53	177	264	735	474	108	220.6	107.8	81.7
GGGAGTTAATGAGAGGAGAGA	AAAAACCCTCCCAAATAA	chr5f:170668738-170669117	TLX3	128.81	176	262	733	472	107.4	218.9	107.5	81.4
GGGAGTTAATGAGAGGAGAGAG	AAAAACCCTCCCAAATAACT	chr5f:170668738-170669117	TLX3	128.35	176	260	734	473	107.4	216.9	107.6	81.6
GGAGTTAATGAGAGGAGAGAGG	AAAAACCCTCCCAAATAACT	chr5f:170668739-170669117	TLX3	144.03	239	275	653	610	145.5	229.7	95.7	105.2
GGGAGTTAATGAGAGGAGAGA	AAACCCTCCCAAATAACTAAC	chr5f:170668738-170669115	TLX3	186.41	178	339	1592	699	108.3	283.4	233.4	120.5
ACCCCAAATCTAAAAACCC	GATTTTATTTGGGGAAGTATTG	chr8r:53641071-53641241	UNQ9433	251.14	412	581	583	1058	251.1	485.7	85.4	182.3
CCCCAAATCTAAAAACCC	GATTTTATTTGGGGAAGTATTG	chr8r:53641072-53641241	UNQ9433	200.52	284	511	370	857	173.4	426.8	54.3	147.7
ACCCCAAATCTAAAAACCC	GATTTTATTTGGGGAAGTATTGA	chr8r:53641071-53641241	UNQ9433	251.29	412	582	583	1056	251.1	486.5	85.4	182.1
ATCCCTACACCCACTCCC	GGGATTTTTGAGTTAATGAAAGT	chr19r:63643248-63643410	ZNF132	1137.42	1803	1085	8667	7382	1099.6	906.7	1271.1	1272.3
GGTGTGGTTTTAGAGGTTTGT	CCATTCCTCAATCACCTTAAC	chr19f:63643273-63643483	ZNF132	662.85	901	813	6054	3102	549.5	679.4	887.9	534.7
GTGTGGTTTTAGAGGTTTGTTG	CCATTCCTCAATCACCTTAAC	chr19f:63643274-63643483	ZNF132	661.57	907	808	5909	3201	553.1	674.8	866.6	551.7
GGTGTGGTTTTAGAGGTTTGTT	CCATTCCTCAATCACCTTAAC	chr19f:63643273-63643483	ZNF132	664.01	901	819	6053	3103	549.5	684	887.7	534.9
TGGGTATGGAGATTTTGGAG	CCAATAACCAACCCTAAAACAC	chr19f:63643134-63643563	ZNF132	62.03	58	103	611	212	35.6	86.3	89.7	36.6
GGGTATGGAGATTTTGGAGA	ACCAATAACCAACCCTAAAAC	chr19f:63643135-63643564	ZNF132	160.68	177	260	1435	620	107.8	217.5	210.4	106.9
GGGTATGGAGATTTTGGAGA	CTACCAATAACCAACCCTAAAAC	chr19f:63643135-63643566	ZNF132	165.21	228	213	1572	656	138.9	178.2	230.5	113.1
CCCAACACCTCCACCTAC	GTTTTGAAGGATAGTTTAGTGGG	chr19r:62930723-62930936	ZNF671	308.54	564	287	2744	1441	344.1	239.4	402.4	248.3
CCCAACACCTCCACCTAC	TTTTGAAGGATAGTTTAGTGGG	chr19r:62930723-62930935	ZNF671	200.54	382	183	1770	910	232.8	152.9	259.6	156.8
CCCAACACCTCCACCTAC	GTTTTGAAGGATAGTTTAGTGGGA	chr19r:62930723-62930936	ZNF671	304.83	560	279	2737	1414	341.6	232.7	401.3	243.6
GGAGAAAGGGTGATTGAGG	CCACACTCTACCCACAAACC	chr19f:62930530-62930911	ZNF671	276.44	288	218	3523	1343	175.9	181.8	516.7	231.4
GGAGAAAGGGTGATTGAGG	AAAACCACACTCTACCCACA	chr19f:62930530-62930915	ZNF671	395.84	447	294	5071	1865	272.5	245.7	743.7	321.4
GGAGAAAGGGTGATTGAGG	AACCACACTCTACCCACAAA	chr19f:62930530-62930913	ZNF671	308.23	315	216	4045	1553	192	180.1	593.2	267.6
