# Supplementary material for: Pipeline for Large-Scale Microdroplet Bisulfite PCR-Based Sequencing Allows the Tracking of Hepitype Evolution in Tumors
Source: PLoS One. 2011 Jul 5;6(7):e21332. doi: 10.1371/journal.pone.0021332 (PMC3130030; doi:10.1371/journal.pone.0021332)
Supplement: Table S3 — The table provides a list of all methylated sites in the analyzed samples. Genomic coordinates refer to NCBI build 36.1 (UCSC hg18). CpG sites that are generated through a SNP are marked in underlined italics. Sites covered by less than 20 reads are marked in non-underlined italics. Sites with no reads in the respective sample are indicated with a dash (“-”). Sites without a CpG in a particular sample are marked with “NA”. The percentage of methylation is given for each site. (XLS) [file pone.0021332.s005.xls]

## Sheet: Table S3
Chromosome	coordinate	Region	CRC-NT	CRC-TU	FL-R1	FL-R2
chr1	163680938	RXRG	4.46	0.71	13.39	55.9
chr1	163680956	RXRG	2.34	1.76	12.96	44.32
chr1	163680965	RXRG	2.5	0.53	6.24	65.69
chr1	163680974	RXRG	8.11	2.45	24.15	69.01
chr1	163681003	RXRG	4.55	2.44	24.26	67.51
chr1	163681016	RXRG	8.58	14.79	26.14	69.34
chr1	163681019	RXRG	13.89	6.13	25.95	70.89
chr1	163681022	RXRG	6.41	2.62	24.94	69.86
chr1	163681025	RXRG	9.69	14.34	24.5	69.08
chr1	163681028	RXRG	4.66	3.66	26.14	70.29
chr1	163681031	RXRG	4.7	2.45	24.97	69.47
chr1	163681034	RXRG	4.15	8.22	23.73	68.18
chr1	163681040	RXRG	8.82	2.44	26.05	68.47
chr1	163681055	RXRG	11.72	2.47	25.92	70.07
chr1	163681058	RXRG	8.97	1.23	22	63.99
chr1	163681061	RXRG	7.22	1.74	17.79	66.86
chr1	163681115	RXRG	3.34	1.65	22.05	67.82
chr1	163681119	RXRG	2.39	1.37	21.26	55.82
chr1	163681135	RXRG	2.26	0.99	22.94	69.17
chr1	163681138	RXRG	2.51	1.11	22.31	69.09
chr1	163681140	RXRG	2.54	1.4	21.68	67.83
chr1	163681159	RXRG	3.02	0.84	4.85	39.17
chr1	163681168	RXRG	1.37	5.54	22.12	67.57
chr1	163681192	RXRG	6.18	22.14	24.73	67.87
chr1	163681203	RXRG	7.01	27.19	28.49	72.03
chr1	163681207	RXRG	10.28	65.47	28.11	73.41
chr1	163681228	RXRG	20.71	13.57	36.57	75.35
chr1	163681235	RXRG	14.9	69.17	31.16	68.13
chr1	184915934	PTGS2	7.84	2.72	19.7	69.84
chr1	184915947	PTGS2	1.92	1.35	16.92	72.27
chr1	184915953	PTGS2	5.77	1.35	16.67	71.71
chr1	184915961	PTGS2	13.46	0.68	13.64	72.76
chr1	184915970	PTGS2	12.5	2.03	15.15	73.56
chr1	184915975	PTGS2	6.67	0	15.15	70.5
chr1	184915977	PTGS2	12.38	1.34	15.15	69.08
chr1	184915980	PTGS2	8.49	1.34	16.67	71.76
chr1	184916007	PTGS2	3.81	2.68	22.73	71.86
chr1	184916016	PTGS2	4.67	4.7	15.15	71.32
chr1	184916018	PTGS2	2.8	1.34	16.67	71.21
chr1	184916033	PTGS2	12.5	2.68	15.15	70.83
chr1	184916035	PTGS2	3.74	2.68	15.15	69.96
chr1	184916039	PTGS2	4.67	0	14.93	38.55
chr1	184916046	PTGS2	10.38	0.67	14.93	49.05
chr1	184916051	PTGS2	13.08	1.32	23.88	69.96
chr1	184916054	PTGS2	7.48	1.97	16.42	62.74
chr1	184916063	PTGS2	11.21	1.32	14.93	67.94
chr1	184916065	PTGS2	8.41	0.66	13.43	70.99
chr1	184916068	PTGS2	1.87	0	14.93	69.47
chr1	184916070	PTGS2	2.8	0.67	14.93	69.85
chr10	20145642	PLXDC2	2.54	3.34	26.91	76.62
chr10	20145647	PLXDC2	2.55	42.11	27.84	76.79
chr10	20145657	PLXDC2	0.84	4.41	27.09	76.99
chr10	20145667	PLXDC2	0.32	5.05	29.34	77.82
chr10	20145671	PLXDC2	0.21	7.38	27.89	76.9
chr10	20145673	PLXDC2	0.74	6.35	27.84	75.54
chr10	20145680	PLXDC2	0.32	19.85	28.34	76.42
chr10	20145688	PLXDC2	0.84	8.03	29.26	74.89
chr10	20145695	PLXDC2	0.21	22.83	26.86	76.06
chr10	20145705	PLXDC2	0.21	33.16	29.99	77.64
chr10	20145715	PLXDC2	1.18	54.85	29.01	75.88
chr10	20145722	PLXDC2	0.32	15.96	28.51	73.29
chr10	20145746	PLXDC2	0.27	6.04	27.63	75.13
chr10	20145748	PLXDC2	0.14	4.09	27.35	74.1
chr10	20145765	PLXDC2	1.85	3.9	28.76	76.65
chr10	20145778	PLXDC2	2.39	23.56	31.52	74.95
chr10	26262928	MYO3A	5.51	45.01	22.89	34.19
chr10	26262931	MYO3A	16.52	70.43	32.4	71.26
chr10	26262938	MYO3A	17.53	57.84	37.13	73.48
chr10	26262951	MYO3A	26.69	55.56	36.99	69.77
chr10	26262953	MYO3A	51.05	57.45	44.19	76.01
chr10	26262957	MYO3A	29.66	55.43	40.28	73.64
chr10	26262965	MYO3A	10.11	11.48	14.43	65.93
chr10	26262977	MYO3A	3	49.86	17.71	66.56
chr10	26262999	MYO3A	10.3	50.95	25.05	67.33
chr10	26263014	MYO3A	10.99	81.03	28.71	68.29
chr10	26263016	MYO3A	16.56	83.2	33.71	71.52
chr10	26263023	MYO3A	13.79	58.7	30.5	68.13
chr10	26263025	MYO3A	12.1	79.45	31.47	70.19
chr10	26263038	MYO3A	7.07	76.29	25.52	67.6
chr10	26263054	MYO3A	22.91	76.96	37.09	72.57
chr10	26263057	MYO3A	4.72	27.64	14.68	37.66
chr10	26263076	MYO3A	1.15	48.46	21.49	63.6
chr10	26263078	MYO3A	2.13	28.01	19.98	63.6
chr10	26263083	MYO3A	2.32	16.9	10.93	36.49
chr10	26263101	MYO3A	4.78	47.46	22.47	65.62
chr10	26263106	MYO3A	7.95	41.64	20.41	60.94
chr10	26263130	MYO3A	4.04	49.86	21.12	66
chr10	26263133	MYO3A	4.52	51.45	22.53	63.51
chr10	26263140	MYO3A	4.39	49.71	21.9	66.8
chr10	26263145	MYO3A	2.3	48.97	21.76	64.27
chr10	26263158	MYO3A	4.37	49.26	21.27	64.14
chr10	26263179	MYO3A	4.2	51.31	21.14	65.73
chr10	26263193	MYO3A	4.11	81.66	24.41	65.61
chr10	26263200	MYO3A	1.5	36.8	13.19	20.13
chr10	26263208	MYO3A	5.83	57.44	24.92	64.16
chr10	26263212	MYO3A	7.06	80	23.21	61.52
chr10	26263221	MYO3A	7.57	82.78	25.68	67.67
chr10	26263227	MYO3A	6.84	81.08	29.44	68.32
chr10	26263245	MYO3A	4.5	52.57	23.56	67.35
chr10	26263249	MYO3A	7.49	55.62	24.97	64.99
chr10	26263257	MYO3A	4.58	40.73	24.03	65.21
chr10	26263267	MYO3A	8.2	49.09	23.71	65.35
chr10	26263272	MYO3A	7.28	54.13	26.44	67.49
chr11	2117508	IGF2	59.78	2.21	15.11	11.42
chr11	2117525	IGF2	68.42	35.33	24.4	68.85
chr11	2117529	IGF2	73.2	34.76	29.53	68.84
chr11	2117540	IGF2	72.45	36.9	28.37	65.94
chr11	2117556	IGF2	70.71	65.95	31.59	71.29
chr11	2117574	IGF2	73.74	4.89	34.39	70.26
chr11	2117585	IGF2	73	9.14	31.61	70.82
chr11	2117608	IGF2	68	2.66	25.43	65.46
chr11	2117614	IGF2	72	2.66	27.79	67.6
chr11	2117619	IGF2	64	1.05	23.08	66.14
chr11	2117655	IGF2	63.04	11.48	27.08	65.47
chr11	2117678	IGF2	73.91	0.55	27.78	66.6
chr11	2117700	IGF2	74.11	1.41	26.15	72.43
chr11	2117704	IGF2	78.32	5.31	24.9	75.69
chr11	2117709	IGF2	80.18	1.68	28.74	77.66
chr11	2117711	IGF2	76.65	2.79	28.03	76.42
chr11	2117717	IGF2	80.97	3.07	30	76.17
chr11	2117742	IGF2	72.92	2.01	30.76	79.51
chr11	2117748	IGF2	65.65	1.25	30.25	79.65
chr11	2117750	IGF2	74.05	2.26	32.33	80.28
chr11	2117753	IGF2	82.37	3.14	32.16	81.88
chr11	2117776	IGF2	73.7	2.5	29.91	78.68
chr11	2117780	IGF2	79.93	2.51	31.81	80.02
chr11	2117787	IGF2	56.31	2.65	31.76	79.84
chr11	2117793	IGF2	60.14	2.16	32.32	79.56
chr11	2117795	IGF2	73.94	1.9	31.52	80.69
chr11	2117798	IGF2	63.89	3.68	33.51	80.53
chr11	2117806	IGF2	75.71	4.17	31.74	80.81
chr11	2117815	IGF2	84.23	2.65	39.22	81.41
chr11	2117824	IGF2	82.68	5.54	36.85	79.56
chr11	2117829	IGF2	82.48	2.76	35.15	80.87
chr11	2117831	IGF2	83.13	4.14	36.52	81.82
chr11	2117833	IGF2	85.62	8.58	43.58	83.8
chr11	2117841	IGF2	80.37	3.88	33.26	80.34
chr11	2117847	IGF2	83.89	4.26	33	80.85
chr11	2117850	IGF2	79.64	2.63	33.09	80.2
chr11	2117855	IGF2	72.4	1.77	19.82	63.22
chr11	2117881	IGF2	70.62	3.88	35.7	81.07
chr11	2117890	IGF2	75.15	4.32	37.94	80.43
chr11	2117894	IGF2	74.24	2.17	34.26	83.43
chr11	2117917	IGF2	87.21	6.48	35.44	82.48
chr11	6237600	CCKBR	0	0	29.41	56.94
chr11	6237611	CCKBR	1.4	2.02	28.85	56.98
chr11	6237637	CCKBR	2.05	3.12	31.48	75.07
chr11	6237640	CCKBR	0.68	2.08	22.22	57.79
chr11	6237653	CCKBR	0.69	17.02	38.46	73.22
chr11	6237659	CCKBR	1.4	25.53	36.54	58.24
chr11	6237664	CCKBR	0.69	9.57	32.69	61.93
chr11	6237680	CCKBR	1.39	3.16	34.62	75.57
chr11	6237682	CCKBR	6.94	13.68	24.53	79.2
chr11	6237693	CCKBR	2.82	2.13	15.69	37.57
chr11	6237696	CCKBR	4.23	29.35	32.69	78.03
chr11	6237701	CCKBR	4.23	11.96	23.08	35.16
chr11	6237715	CCKBR	7.04	39.56	37.25	81.4
chr11	6237718	CCKBR	10.64	19.78	32	75.8
chr11	6237724	CCKBR	15.49	50.56	39.22	77.55
chr11	6237727	CCKBR	4.23	19.1	37.25	56.14
chr11	17698398	MYOD1	48.69	31.6	33	78.73
chr11	17698400	MYOD1	48.4	33.49	34.1	77.78
chr11	17698409	MYOD1	2.03	30.37	31.27	77.4
chr11	17698412	MYOD1	46.09	29.91	36.48	76.9
chr11	17698414	MYOD1	47.6	27.83	31.02	77.68
chr11	17698424	MYOD1	1.15	12.21	33.44	76.56
chr11	17698427	MYOD1	3.75	67.13	34.42	78.11
chr11	17698433	MYOD1	3.76	33.33	34.09	78.29
chr11	17698444	MYOD1	1.16	34.86	33.99	78.55
chr11	17698447	MYOD1	1.45	65.44	30.16	77.96
chr11	17698453	MYOD1	2.03	59.63	31.48	76.61
chr11	17698462	MYOD1	1.44	37.67	32.57	77.29
chr11	17698467	MYOD1	3.75	81.78	32.78	77.91
chr11	17698469	MYOD1	2.31	62.33	30.49	78.34
chr11	17698472	MYOD1	8.36	90.7	35.41	81.14
chr11	17698475	MYOD1	5.48	90.78	35.86	51.95
chr11	17698487	MYOD1	8.07	90.74	39.54	78.98
chr11	17698490	MYOD1	3.16	89.81	32.68	76.55
chr11	17698496	MYOD1	8.33	90.78	39.67	78.18
chr11	17698499	MYOD1	3.15	70.97	35.08	77.11
chr11	17698501	MYOD1	2.59	85.71	32.57	78.25
chr11	17698510	MYOD1	2.59	72.6	32.13	78.58
chr11	17698512	MYOD1	5.46	91.67	36.39	78.93
chr11	17698526	MYOD1	5.49	66.97	30.59	78.32
chr11	17698529	MYOD1	1.44	63.93	29.93	64.2
chr11	17698543	MYOD1	0.86	30.56	1.74	1.94
chr11	20647559	NELL1	1.83	50.78	12.46	54.05
chr11	20647561	NELL1	2.53	28.88	16.46	65.72
chr11	20647571	NELL1	1.64	51.47	11.37	36.11
chr11	20647583	NELL1	0.82	36.15	16.68	60.34
chr11	20647587	NELL1	1.32	39.73	9.2	28.54
chr11	20647593	NELL1	0.63	52.23	NA	NA
chr11	20647598	NELL1	2.13	51.41	10.04	56.89
chr11	20647606	NELL1	3.85	11.51	3.54	13.75
chr11	20647613	NELL1	5.06	26.69	10.65	17.8
chr11	20647622	NELL1	3.57	45.62	14.21	59.24
chr11	20647625	NELL1	5.64	46.3	25.9	71.28
chr11	20647628	NELL1	1.95	35.07	25.62	70.81
chr11	20647631	NELL1	1.71	54.23	26.1	71.98
chr11	20647634	NELL1	2.38	60.49	26.27	72.53
chr11	20647636	NELL1	1.11	39.66	25.45	69.78
chr11	20647642	NELL1	1.89	54.25	25.19	70.41
chr11	20647652	NELL1	0.98	12.61	12.16	52.27
chr11	20647663	NELL1	1.47	74	18.86	39.27
chr11	20647668	NELL1	1.41	58.09	25.04	70.53
chr11	20647672	NELL1	1.1	33.84	24.96	70.83
chr11	20647686	NELL1	0.67	55.03	25.59	71.92
chr11	20647690	NELL1	0.61	53.25	25.72	71.68
chr11	20647698	NELL1	1.09	31.73	25.54	71.95
chr11	20647702	NELL1	1.51	55.69	26.62	72.13
chr11	20647711	NELL1	0.91	33.85	25.76	71.22
chr11	20647714	NELL1	0.6	33.33	25.94	71.89
chr11	20647720	NELL1	0.84	52.48	26.16	71.28
chr11	20647734	NELL1	1.13	77	19.63	71.37
chr11	20647737	NELL1	2.01	84.52	26.37	71.75
chr11	20647741	NELL1	2.01	64.27	27.13	72.09
chr11	20647756	NELL1	1.9	31.29	26.2	72.13
chr11	20647771	NELL1	4.19	41.36	19.22	71.8
chr11	20647773	NELL1	1.85	50.75	20.54	73.25
chr11	44287938	ALX4	5.53	26.71	10.16	8.31
chr11	44287940	ALX4	7.55	48.9	11.02	23.78
chr11	44287967	ALX4	9.27	31.95	19.14	59.42
chr11	44287987	ALX4	3.75	10.7	21.22	62.34
chr11	44287990	ALX4	9.73	35.22	23.25	63.91
chr11	44287995	ALX4	4.17	10.41	19.61	61.91
chr11	44288001	ALX4	4.25	24.54	19.59	59.69
chr11	44288011	ALX4	2.8	12.76	19.1	61.87
chr11	44288017	ALX4	3.37	39.24	13.76	61.76
chr11	44288035	ALX4	4.71	55.93	19.76	61.77
chr11	44288038	ALX4	6.62	32.16	19.49	60.43
chr11	44288042	ALX4	5.52	57.36	19.37	59.67
chr11	44288059	ALX4	2.64	77.52	11.15	41.89
chr11	44288068	ALX4	4.07	85.36	10.69	42.24
chr11	44288074	ALX4	2.49	86.42	10.73	61.45
chr11	44288093	ALX4	2.5	38.53	10.51	56.19
chr11	44288096	ALX4	2.01	32.96	8.88	55.3
chr11	44288106	ALX4	1.53	16.43	16.68	58.04
chr11	44288114	ALX4	3.48	22.65	14.25	61.29
chr11	44288120	ALX4	3.16	32.42	12.51	62.06
chr11	44288134	ALX4	2.11	33.18	5.03	52.51
chr11	44288146	ALX4	2.2	47.04	16.33	57.95
chr11	44288150	ALX4	3.58	38.66	19.42	61.13
chr11	44288153	ALX4	2.03	8.29	18.53	60.17
chr11	44288158	ALX4	1.39	40.17	18.98	61.07
chr11	44288170	ALX4	2.47	26.23	19.78	61.93
chr11	44288199	ALX4	7.91	30.56	21.42	63.19
chr11	44288205	ALX4	7.36	11.36	19.62	61.74
chr11	44288208	ALX4	3.9	5.19	5.59	39.93
chr11	44288212	ALX4	6.8	9.28	12.26	58.94
chr11	44288218	ALX4	2.65	2.7	18.03	61.23
chr11	44288220	ALX4	7.37	3.97	19.38	60.83
chr11	44288224	ALX4	11.03	9.23	20.58	46.97
chr11	44288230	ALX4	5.18	18.16	19.71	61.69
chr11	44288232	ALX4	5.74	11.4	19.22	60.31
chr11	44288238	ALX4	4.51	6.35	18.69	23.55
chr11	44288244	ALX4	4.96	6.22	20.43	61.92
chr11	44288246	ALX4	2.94	0.47	18.87	61.47
chr11	44288248	ALX4	5.57	2.65	19.83	61.85
chr11	69341311	FGF3	8.16	1.19	24.31	71.05
chr11	69341317	FGF3	8.16	0.6	22.65	71.88
chr11	69341323	FGF3	10.2	0.59	24.86	71.26
chr11	69341338	FGF3	17.35	0	21.55	69.05
chr11	69341354	FGF3	3.09	0.61	24.32	68.97
chr11	69341373	FGF3	3.7	0.54	21.84	68.4
chr11	69341375	FGF3	0	1.08	22.97	72.11
chr11	69341389	FGF3	3.6	0	21.1	72.09
chr11	69341392	FGF3	12.5	0	22.58	72.91
chr11	69341395	FGF3	16.07	0.53	19.72	72.1
chr11	69341408	FGF3	8.93	2.63	21.52	71.6
chr11	69341411	FGF3	21.82	1.05	23.77	72.98
chr11	69341417	FGF3	15.93	0.53	25.23	72.6
chr11	69341426	FGF3	3.54	0	20.43	72.86
chr11	69341430	FGF3	1.79	0	21.83	72.75
chr11	69341436	FGF3	2.59	0	23.81	72.88
chr11	69341442	FGF3	0.86	0.52	21.21	73.94
chr11	69341446	FGF3	3.48	1.03	20.87	72.94
chr11	69341449	FGF3	18.26	1.04	23.38	74.27
chr11	69341451	FGF3	0.87	0	21.74	72.81
chr11	69341453	FGF3	9.57	0	21.65	71.28
chr11	69341462	FGF3	1.74	0	19.21	73.54
chr11	110888633	BTG4	1.92	2.66	8.06	8.7
chr11	110888638	BTG4	4.45	1.44	17	11.51
chr11	110888640	BTG4	4.25	1.91	14.69	7.51
chr11	110888647	BTG4	4.15	5.1	14.88	30.68
chr11	110888660	BTG4	7.2	3.7	17.62	46.55
chr11	110888662	BTG4	7.18	4.02	16.49	59.47
chr11	110888673	BTG4	12.94	36.47	18.99	69.22
chr11	110888679	BTG4	6.85	60.44	18.3	64.78
chr11	110888682	BTG4	8.23	53.63	18.62	68.38
chr11	110888686	BTG4	11.11	17.65	17.1	65.52
chr11	110888700	BTG4	5.47	19.71	16.85	66.83
chr11	110888702	BTG4	3.33	10.35	15.6	66.48
chr11	110888711	BTG4	13.54	33.21	20.09	68.67
chr11	110888716	BTG4	1.37	15.21	14.68	65.24
chr11	110888722	BTG4	3.82	36.24	16.32	67.08
chr11	110888725	BTG4	2.58	10.46	15.89	64.95
chr11	110888734	BTG4	1.93	2.93	14.93	64.43
chr11	110888743	BTG4	1.61	9.9	14.04	33.42
chr11	110888755	BTG4	1.85	4.4	9.86	37.62
chr11	110888762	BTG4	5.81	33.49	15.28	43.8
chr11	110888768	BTG4	4.59	5.05	15.28	62.33
chr11	110888786	BTG4	3.82	24.86	14.76	64.23
chr11	110888793	BTG4	4.38	55.94	16.53	64.67
chr11	110888808	BTG4	3.07	44.39	14.63	62.36
chr11	110888813	BTG4	17.35	67.21	16.9	58.96
chr11	110888820	BTG4	13.06	67.84	15.05	44.49
chr11	110888826	BTG4	16.36	89.68	16.38	65.6
chr11	110888828	BTG4	7.61	87.86	15.93	66.61
chr11	110888831	BTG4	19.18	87.15	17.74	66.09
chr11	110888834	BTG4	18.2	68.55	16.54	65.49
chr11	110888839	BTG4	28.44	88.89	20.22	66.87
chr11	110888844	BTG4	24.45	75.95	17.59	65.2
chr11	110888848	BTG4	15.48	69.03	18.18	67.74
chr11	110888861	BTG4	2.96	65.65	14.27	65.03
chr11	110888863	BTG4	2.47	38.65	13.58	62.4
chr11	110888871	BTG4	7.96	62.4	15.19	65.67
chr11	110888878	BTG4	5.78	40.55	11.44	64.64
chr12	4424623	FGF6	87.68	97.88	94.95	96.52
chr12	4424628	FGF6	79.61	95.65	89.37	90.32
chr12	4424667	FGF6	75.03	47.77	62.13	44.06
chr12	4424676	FGF6	96.69	98.71	77.71	55.31
chr12	4424684	FGF6	89.67	77.52	75.17	51.69
chr12	4424688	FGF6	82.85	61.05	68	52.67
chr12	4424691	FGF6	89.3	97.27	79.92	57.88
chr12	4424715	FGF6	95.72	97.73	79.62	56.47
chr12	4424724	FGF6	79.63	44.81	76.28	53.88
chr12	4424741	FGF6	97.64	99.38	98.66	98.65
chr12	4424747	FGF6	95.91	99	97.8	96.42
chr12	4424787	FGF6	91.9	96.68	94.71	94.71
chr12	4424809	FGF6	93.94	98.05	96.84	98.21
chr12	4424811	FGF6	89.99	98.33	98.51	98.97
chr12	4424813	FGF6	96.13	98.4	98.2	91.11
chr12	4424845	FGF6	83.51	5.62	78.06	52.95
chr12	4424857	FGF6	82.27	98.84	95.37	96.92
chr12	4424870	FGF6	86.83	98.96	94.56	92.71
chr12	4424884	FGF6	82.21	98.96	86.74	87.93
chr12	4424890	FGF6	86.79	95.6	NA	NA
chr12	4424922	FGF6	70.42	55.56	83.27	31.92
chr12	4424935	FGF6	98.63	99.02	93.63	79.95
chr12	4424948	FGF6	73.97	64.71	75.57	51.85
chr12	4424960	FGF6	91.78	68.32	97.37	55.09
chr12	54646735	CDK2	0.21	0.4	1.34	0.43
chr12	54646747	CDK2	0.41	2.32	1.75	0.43
chr12	54646757	CDK2	0.2	0.75	0.54	1.42
chr12	54646766	CDK2	0.59	0.37	1.02	1.27
chr12	54646773	CDK2	0.39	0.37	0.83	1.2
chr12	54646782	CDK2	0	0.73	0.41	0.85
chr12	54646808	CDK2	0.82	0.9	0.86	1.24
chr12	54646822	CDK2	1.23	1.17	0.86	1.56
chr12	54646824	CDK2	1.14	1.52	0.72	0.69
chr12	54646837	CDK2	0.73	0.63	0.43	0.63
chr12	54646852	CDK2	1.46	0.62	0.43	0.9
chr12	54646856	CDK2	1.33	0.54	0.93	0.96
chr12	54646864	CDK2	0.73	1.07	0.43	0.8
chr12	54646874	CDK2	1.15	0.98	0.69	0.46
chr12	54646911	CDK2	0.6	0.89	1.06	0.95
chr12	54646925	CDK2	0.64	0.73	0.66	0.86
chr12	54646935	CDK2	0.6	0.36	0.76	0.91
chr12	54646940	CDK2	0.42	0.37	0.43	0.74
chr12	54646948	CDK2	0.33	1.19	0.6	1.34
chr12	54646975	CDK2	0.5	0.45	1.03	0.65
chr12	54646982	CDK2	1.28	1.19	1.55	1.2
chr12	54646996	CDK2	0.72	0.98	0.48	0.68
chr13	27966987	FLT1	1.55	0.23	3.59	35.01
chr13	27966989	FLT1	3.11	0.46	5.33	36.87
chr13	27966992	FLT1	1.24	0.92	5.78	36.64
chr13	27966994	FLT1	2.79	0.46	13.27	37.99
chr13	27967003	FLT1	1.55	1.84	14.54	63.41
chr13	27967007	FLT1	1.55	0.69	5.29	64.22
chr13	27967014	FLT1	1.55	1.63	12.78	41.91
chr13	27967016	FLT1	3.73	0.93	16.07	43.46
chr13	27967023	FLT1	1.24	0.23	14.22	67.54
chr13	27967025	FLT1	0.93	1.39	14.41	42.49
chr13	27967032	FLT1	0.93	0.23	15.49	66.42
chr13	27967037	FLT1	2.5	1.39	10.22	47.1
chr13	27967041	FLT1	1.25	1.39	14.73	67.19
chr13	27967051	FLT1	2.8	0.92	16.59	66.24
chr13	27967059	FLT1	0.62	0.46	17.04	66.62
chr13	27967063	FLT1	1.53	1.15	28.32	67.04
chr13	27967066	FLT1	2.75	0.92	25.78	67.52
chr13	27967069	FLT1	2.75	0.69	28.63	66.85
chr13	27967072	FLT1	1.22	0.68	27.56	65.82
chr13	27967078	FLT1	1.54	1.83	14.1	65.44
chr13	27967080	FLT1	3.99	1.14	14.54	67
chr13	27967089	FLT1	0.92	0	15.04	64.71
chr13	27967093	FLT1	0.62	0	10.22	47.14
chr13	27967098	FLT1	6.77	0.69	17.33	21.46
chr13	27967100	FLT1	1.54	0.69	2.21	38.63
chr13	35904265	CCNA1	14.13	94.86	27.66	38.07
chr13	35904276	CCNA1	7.33	92.55	20.83	38.2
chr13	35904278	CCNA1	5.11	93.75	21.23	38.6
chr13	35904281	CCNA1	2.55	93.75	22.45	38.29
chr13	35904291	CCNA1	7.55	94.09	20.67	37.5
chr13	35904296	CCNA1	7.91	92.97	19.33	37.44
chr13	35904314	CCNA1	1.79	92.66	22.15	38.49
chr13	35904322	CCNA1	0.71	93.77	20.81	39.16
chr13	35904327	CCNA1	8.3	80.54	23.49	33.9
chr13	35904333	CCNA1	4.64	91.86	21.33	38.67
chr13	35904340	CCNA1	11.07	89.53	21.33	39.72
chr13	35904344	CCNA1	3.57	92.64	21.71	39.14
chr13	35904351	CCNA1	0.72	91.89	19.74	38.67
chr13	35904353	CCNA1	4.3	94.19	17.65	38.33
chr13	35904357	CCNA1	1.08	91.89	22.08	37.62
chr13	35904368	CCNA1	3.6	89.23	18.59	38.1
chr13	35904374	CCNA1	7.55	93.54	17.2	38.32
chr13	35904383	CCNA1	2.52	90.51	18.67	37.19
chr13	35904389	CCNA1	6.09	91.76	20.83	38.2
chr13	35904392	CCNA1	7.89	95.7	22.49	39.02
chr13	35904403	CCNA1	11.19	92.83	23.31	38.31
chr13	35904415	CCNA1	3.24	61.29	19.75	40
chr13	35904417	CCNA1	4.68	57.91	22.22	38.1
chr13	47793050	RB1	56.31	71.25	61.4	88.05
chr13	47793053	RB1	53.91	71.39	60.17	87.34
chr13	47793076	RB1	56.37	72.38	62.73	88.74
chr13	47793079	RB1	55.87	71.94	62.47	88.45
chr13	47793084	RB1	63.46	72.69	68.61	92.04
chr13	47793112	RB1	56.36	72.12	63.2	88.26
chr13	47793143	RB1	55.8	72.6	62.87	86.7
chr13	47793174	RB1	48.42	50.86	61.65	87.05
chr13	47793202	RB1	48.18	52.83	64.43	87.78
chr13	47793205	RB1	48.68	52.19	63.49	87.42
chr13	47793242	RB1	46.95	51.25	60.54	86.45
chr13	47793265	RB1	48.92	51.65	63.1	88.21
chr13	47793267	RB1	49.5	51.37	61.6	87.68
chr13	47793282	RB1	54.66	52.65	64.48	88.43
chr13	47793288	RB1	53.07	51.62	64.82	88.15
chr13	47793293	RB1	48.3	51.5	63.06	87.7
chr13	47793295	RB1	49.62	51.08	63.99	88.08
chr13	47793300	RB1	48.28	50.87	62.85	87.23
chr13	47793306	RB1	47.85	50.58	63.23	87.31
chr13	47793316	RB1	48.07	49.55	63.65	87.57
chr13	47793319	RB1	47.7	48.56	64.69	88.32
chr13	47793325	RB1	44.38	48.01	58.09	84.63
chr13	111771473	SOX1	1.81	2.45	28.57	76.81
chr13	111771478	SOX1	6.63	7.59	37.88	81.75
chr13	111771485	SOX1	11.18	25.26	41.35	85.45
chr13	111771505	SOX1	29.25	41.95	34.07	82.74
chr13	111771509	SOX1	30.15	19.73	40.74	84.72
chr13	111771512	SOX1	28.92	3.02	38.52	84.28
chr13	111771514	SOX1	6.27	5.37	38.52	82.25
chr13	111771528	SOX1	7.99	29.13	52.71	86.95
chr13	111771530	SOX1	4.46	9.2	39.53	84.11
chr13	111771539	SOX1	18.1	34.94	55.56	88.33
chr13	111771543	SOX1	6.39	10.98	41.27	83.82
chr13	111771546	SOX1	8.31	12.1	37.6	83.15
chr13	111771549	SOX1	7.99	41.13	42.86	83.94
chr13	111771553	SOX1	11.5	8.91	42.06	87.36
chr13	111771556	SOX1	14.42	27.76	46.83	84.78
chr13	111771570	SOX1	11.46	6.53	43.65	83.61
chr13	111771572	SOX1	8.6	9.8	34.92	84.62
chr13	111771579	SOX1	7.01	13.88	32.54	83.21
chr13	111771582	SOX1	7.64	46.72	34.13	85.4
chr14	92459297	CHGA	18.75	21.43	55.56	59.46
chr14	92459306	CHGA	3.12	0	44.44	67.57
chr14	92459310	CHGA	6.25	50	55.56	67.57
chr14	92459317	CHGA	0	23.08	44.44	67.57
chr14	92459321	CHGA	3.12	14.29	55.56	61.11
chr14	92459325	CHGA	0	0	44.44	64.86
chr14	92459328	CHGA	0	7.14	44.44	67.57
chr14	92459338	CHGA	0	0	44.44	66.67
chr14	92459350	CHGA	0	0	44.44	56.76
chr14	92459352	CHGA	0	0	44.44	43.24
chr14	92459355	CHGA	3.33	0	44.44	67.57
chr14	92459364	CHGA	6.67	14.29	44.44	70.27
chr14	92459371	CHGA	0	0	44.44	2.78
chr14	92459377	CHGA	3.45	57.14	11.11	25.71
chr14	92459381	CHGA	6.9	57.14	44.44	62.86
chr14	92459393	CHGA	25	64.29	55.56	74.29
chr14	92459400	CHGA	33.33	85.71	44.44	54.29
chr14	92459404	CHGA	18.52	57.14	44.44	82.86
chr15	22751346	SNRPN	31.31	40.59	39.81	42.79
chr15	22751403	SNRPN	23.24	42.94	34.48	8.97
chr15	22751446	SNRPN	20.37	43.37	37.88	38.85
chr15	22751474	SNRPN	45.84	41.36	41.81	41.94
chr15	22751484	SNRPN	46.29	41.29	42.43	41.36
chr15	22751499	SNRPN	47.62	42.07	43.44	42.36
chr15	22751503	SNRPN	47.64	42.34	43.04	41.78
chr15	22751513	SNRPN	48.33	42.5	43.17	41.74
chr15	22751515	SNRPN	46.49	41.9	42.22	40.56
chr15	22751526	SNRPN	47.56	40.69	42.87	41.23
chr15	22751544	SNRPN	48.53	42.65	42.55	41.48
chr15	22751546	SNRPN	47.5	42.42	42.72	41.71
chr15	22751561	SNRPN	48.45	42.19	42.38	40.68
chr15	22751571	SNRPN	49.34	41.84	42.74	40.61
chr15	22751583	SNRPN	47.65	41.42	42.32	40.56
chr15	22751603	SNRPN	47.92	41.05	43.21	40.94
chr15	22751612	SNRPN	48.42	41.67	42.93	40.85
chr15	22751666	SNRPN	42.16	38.29	39.96	39.61
chr15	22751673	SNRPN	44.41	37.14	39.2	20.26
chr15	22751681	SNRPN	42.86	35.63	39.01	37.17
chr15	27902378	TJP1	0	0	50	64.86
chr15	27902388	TJP1	0	10.34	57.14	72.97
chr15	27902390	TJP1	1.54	3.33	57.14	72.97
chr15	27902397	TJP1	13.64	0	57.14	72.97
chr15	27902400	TJP1	0	0	57.14	64.86
chr15	27902411	TJP1	1.56	0	57.14	70.27
chr15	27902418	TJP1	1.59	3.12	71.43	89.19
chr15	27902439	TJP1	3.12	0	57.14	78.95
chr15	27902441	TJP1	3.12	0	57.14	76.32
chr15	27902459	TJP1	3.23	3.12	57.14	71.05
chr15	27902469	TJP1	1.61	0	57.14	65.79
chr15	27902484	TJP1	0	6.67	57.14	65.79
chr15	27902493	TJP1	1.56	0	71.43	60.53
chr15	27902500	TJP1	3.12	0	71.43	68.42
chr15	27902503	TJP1	0	0	57.14	65.79
chr15	27902506	TJP1	1.59	0	71.43	76.32
chr15	81907054	SH3GL3	4.17	7.53	18.49	62.88
chr15	81907057	SH3GL3	0.69	4.3	18.37	66.42
chr15	81907059	SH3GL3	0.69	2.15	20.99	67.54
chr15	81907078	SH3GL3	5.52	36.26	19.17	69.01
chr15	81907094	SH3GL3	2.08	3.3	19.31	67.59
chr15	81907108	SH3GL3	3.29	1.04	19.02	68.81
chr15	81907111	SH3GL3	6.58	1.04	18.7	67.3
chr15	81907115	SH3GL3	5.92	1.04	20.22	68.61
chr15	81907117	SH3GL3	1.32	0	19.27	69.12
chr15	81907119	SH3GL3	1.31	0	18.98	66.62
chr15	81907127	SH3GL3	3.92	0	19.64	67.98
chr15	81907139	SH3GL3	1.31	0	18.89	64.06
chr15	81907155	SH3GL3	0	1.08	17.06	62.48
chr15	81907161	SH3GL3	0	0	17.92	66.97
chr15	81907170	SH3GL3	0.66	3.26	11.14	63.4
chr15	81907176	SH3GL3	2.65	10.87	18.89	66.97
chr15	81907179	SH3GL3	8.61	27.17	13.71	67.5
chr15	81907190	SH3GL3	0	9.78	18.2	67.2
chr15	81907192	SH3GL3	0	15.22	17.87	65.07
chr15	81907201	SH3GL3	1.99	19.57	15.42	68.09
chr15	81907206	SH3GL3	1.97	68.82	18.76	65.6
chr15	81907214	SH3GL3	1.32	75	19.09	68.41
chr15	81907221	SH3GL3	6.45	69.57	21.61	59.09
chr15	81907225	SH3GL3	3.23	70.97	19.84	68.36
chr15	81907227	SH3GL3	3.14	77.66	20.42	68.09
chr15	81907230	SH3GL3	5.62	23.16	21.3	68.13
chr15	81907232	SH3GL3	4.38	16.84	20.87	68.18
chr15	81907236	SH3GL3	5.62	74.74	21.09	67.15
chr15	81907238	SH3GL3	6.88	75.79	20.52	66.36
chr15	81907249	SH3GL3	1.26	32.29	18.99	64.66
chr15	81907267	SH3GL3	4.94	52.08	18.37	66.71
chr15	81907276	SH3GL3	7.27	56.12	21.29	68.76
chr15	81907280	SH3GL3	4.79	76	21.36	67.6
chr15	81907286	SH3GL3	5.29	76	20.67	66.62
chr15	81907288	SH3GL3	4.73	77	20.51	67.86
chr15	81907294	SH3GL3	11.31	73.47	21.1	67.5
chr15	81907301	SH3GL3	5.29	78.57	19.76	67.33
chr15	81907344	SH3GL3	4.79	34.95	20.4	69.77
chr15	81907371	SH3GL3	2	71.3	14.52	55.06
chr15	81907373	SH3GL3	1.87	55	19.67	70.15
chr15	81907382	SH3GL3	0.88	78.1	11.77	63.1
chr15	81907390	SH3GL3	1.35	29.32	11.58	41.7
chr15	81907399	SH3GL3	4.15	10.57	11.39	63.95
chr16	22733111	HS3ST2_J	5.51	19.26	31.49	80.64
chr16	22733115	HS3ST2_J	7.07	16.38	28.72	80.23
chr16	22733122	HS3ST2_J	5.29	15.32	31.17	81.69
chr16	22733124	HS3ST2_J	2.15	13.32	30.17	81.98
chr16	22733129	HS3ST2_J	3.9	46.43	29.03	81.72
chr16	22733135	HS3ST2_J	1.94	4.33	33.74	80.66
chr16	22733138	HS3ST2_J	0.58	4.01	27.6	81.51
chr16	22733142	HS3ST2_J	1.75	27.6	33.01	81.11
chr16	22733158	HS3ST2_J	2.69	26.76	27.62	82.03
chr16	22733162	HS3ST2_J	4.57	11.04	33.97	81.9
chr16	22733167	HS3ST2_J	1.9	3.23	30.64	80.68
chr16	22733171	HS3ST2_J	2.64	4.01	29.88	81.88
chr16	22733179	HS3ST2_J	2.82	4.42	28.71	81.7
chr16	22733190	HS3ST2_J	6.42	21.08	30.59	82.87
chr16	22733200	HS3ST2_J	2.08	4.62	28.71	80.35
chr16	22733270	HS3ST2_A	5.37	90	35.98	82.99
chr16	22733291	HS3ST2_A	3.31	80.87	34.24	82.89
chr16	22733300	HS3ST2_A	4.55	47.93	33.67	80.54
chr16	22733303	HS3ST2_A	0.83	46.56	31.17	79.73
chr16	22733312	HS3ST2_A	3.35	7.69	32.37	79.56
chr16	22733316	HS3ST2_A	1.24	30.77	33.77	77.41
chr16	22733321	HS3ST2_A	0.42	2.06	33.04	81.31
chr16	22733323	HS3ST2_A	0.83	4.11	31.45	79.55
chr16	22733329	HS3ST2_A	3.75	6.38	38.73	80.92
chr16	22733337	HS3ST2_A	2.92	1.23	36.27	82.12
chr16	22733342	HS3ST2_A	3.75	2.87	32.13	81.28
chr16	22733344	HS3ST2_A	3.33	8.2	36.32	80.05
chr16	22733357	HS3ST2_A	2.54	4.12	33.24	79.08
chr16	22733361	HS3ST2_A	10.08	8.45	37.54	81.54
chr16	22733383	HS3ST2_A	1.68	4.3	38.89	81.9
chr16	22733386	HS3ST2_A	6.72	31.48	37.19	80.01
chr16	22733397	HS3ST2_A	9.36	5.31	36.76	81.44
chr16	22733413	HS3ST2_A	4.66	4.84	34.73	81.42
chr16	22733416	HS3ST2_A	0.42	1.11	32.87	81.14
chr16	22733418	HS3ST2_A	5.13	2.65	35.37	80.77
chr16	55229595	MTA1	10.07	3.42	41.89	61.11
chr16	55229599	MTA1	8.47	3.36	30.97	60.83
chr16	55229605	MTA1	9.03	4.83	47.51	79.67
chr16	55229609	MTA1	8	2.07	29.7	60.28
chr16	55229616	MTA1	6.76	2.86	34.9	68.13
chr16	55229628	MTA1	8.01	2.66	35.64	84.1
chr16	55229631	MTA1	8.02	1.28	43.72	84.72
chr16	55229636	MTA1	5.66	1.89	45.66	65.12
chr16	55229675	MTA1	0.92	0.61	40.72	66.79
chr16	55229685	MTA1	0.69	0.91	42.05	71.69
chr16	55229697	MTA1	1.61	1.32	18.65	33.81
chr16	55229719	MTA1	1.15	0.5	39.5	54.89
chr16	55229723	MTA1	3.34	0.1	40.95	68.11
chr16	55229728	MTA1	1.85	1.11	37.2	39.59
chr16	55229745	MTA1	2.84	1.04	43.18	81.53
chr16	55229750	MTA1	0.95	1.37	42.94	83.33
chr16	55229752	MTA1	1.42	1.69	41.97	83.38
chr16	55229754	MTA1	1.9	1.16	43.37	83.49
chr17	10042264	GAS7	0	75	38.1	86.67
chr17	10042271	GAS7	8.33	87.5	28.57	56.97
chr17	10042274	GAS7	4.17	86.67	38.1	87.27
chr17	10042287	GAS7	0	87.5	38.1	86.67
chr17	10042294	GAS7	4.17	87.5	38.1	87.27
chr17	10042306	GAS7	0	87.5	38.1	87.73
chr17	10042321	GAS7	0	66.67	30	88.96
chr17	10042324	GAS7	4.17	93.33	35	87.73
chr17	10042328	GAS7	4	86.67	36.84	85.98
chr17	10042343	GAS7	0	93.33	36.84	87.35
chr17	10042354	GAS7	0	66.67	36.84	88.62
chr17	10042358	GAS7	8	93.33	36.84	86.67
chr17	10042360	GAS7	8	93.33	36.84	87.95
chr17	10042363	GAS7	0	93.33	40	89.16
chr17	10042368	GAS7	4	93.33	40	88.27
chr17	10042381	GAS7	0	93.75	31.58	86.79
chr17	10042386	GAS7	7.69	93.75	42.11	86.71
chr17	10042393	GAS7	0	93.75	36.84	85.62
chr17	10042413	GAS7	3.85	62.5	40	85.91
chr17	10042419	GAS7	7.69	68.75	40	82
chr17	10042423	GAS7	7.69	93.75	35	84.56
chr17	10042426	GAS7	3.85	93.75	40	84.56
chr18	44700658	SMAD7	97.78	55	99.22	97.01
chr18	44700670	SMAD7	88.89	60	91.47	57.14
chr18	44700741	SMAD7	94.41	74.88	61.45	57.22
chr18	44700802	SMAD7	96.29	74.09	96.02	96.63
chr18	44700874	SMAD7	73.11	12.4	89.28	93.56
chr18	44700961	SMAD7	91.02	87.6	73.18	54.13
chr18	44701022	SMAD7	93.91	89.16	93.26	93.97
chr18	44701086	SMAD7	93.13	84.82	93.48	95.83
chr18	44701102	SMAD7	90.67	83.42	77.19	58.56
chr18	44701129	SMAD7	74.17	20.65	53.95	19.9
chr18	44701185	SMAD7	20.86	15.07	48.69	20.15
chr18	44701215	SMAD7	92.23	90.81	92.59	89.65
chr18	44701252	SMAD7	95.47	91.69	83.18	61.61
chr18	44701277	SMAD7	97.54	85.09	83.89	60.72
chr18	44701337	SMAD7	90.35	71.18	89.3	62.87
chr18	44701355	SMAD7	96.91	94.12	98.63	97.7
chr18	44701367	SMAD7	97.12	97.95	98.53	98.51
chr18	44701369	SMAD7	97.87	95.67	97.98	98.3
chr18	44701383	SMAD7	97.01	95.17	98.42	98.66
chr18	44701428	SMAD7	97.4	96.48	97.39	97.14
chr18	44701500	SMAD7	94.35	95.38	79.59	60.7
chr18	44701568	SMAD7	93.44	97.65	96.25	94.66
chr18	44701589	SMAD7	88.37	83.15	55.06	57.11
chr18	44701595	SMAD7	92.48	93.41	62.7	55.36
chr18	44701632	SMAD7	50.21	81.04	50.64	42.22
chr18	44701717	SMAD7	87.69	89.42	83.77	89.83
chr18	44701731	SMAD7	87.84	89.89	98.15	98.21
chr18	44701735	SMAD7	68.58	30.77	96.88	97.6
chr18	44701737	SMAD7	83.61	90.97	98.44	97.87
chr18	44701744	SMAD7	65.62	64.86	96.64	97.53
chr18	44701773	SMAD7	62.53	47.67	96.15	96.96
chr18	44701795	SMAD7	93.77	91.01	96.15	91.56
chr18	44701838	SMAD7	71.84	42.75	93.72	94.61
chr18	44701848	SMAD7	93.06	74.61	95.86	66.26
chr18	44701854	SMAD7	95.77	88.33	96.1	90.4
chr18	44701871	SMAD7	77.07	94.57	84.44	88.43
chr18	44701885	SMAD7	98.6	96.92	98.6	97.74
chr18	44701899	SMAD7	97.85	96.95	98.26	97.3
chr18	44701907	SMAD7	97.12	98.13	97.16	98.86
chr18	44701913	SMAD7	98.18	95.15	97.88	97.99
chr18	44701934	SMAD7	94.67	96.89	97.37	97.81
chr18	44701959	SMAD7	96.86	96.04	87.12	99.29
chr18	44701971	SMAD7	97.14	91.03	96.83	96.68
chr18	44701988	SMAD7	98.59	96.75	98.52	98.3
chr18	44702017	SMAD7	96.44	98.28	97.74	97.36
chr18	44702047	SMAD7	97.88	98.94	98.94	99.55
chr18	44702049	SMAD7	95.95	99.36	97.97	97.72
chr18	44702063	SMAD7	98.28	98.3	98.97	98.83
chr18	44702069	SMAD7	97.77	98.94	96.92	97.67
chr18	44702080	SMAD7	98.88	98.51	98.51	97.99
chr18	44702112	SMAD7	97.75	96.97	98.3	96.75
chr18	44702126	SMAD7	97.57	81.99	96.49	93.71
chr18	44702208	SMAD7	98.81	92.92	94.19	94.12
chr18	44702234	SMAD7	97.12	98.23	97.33	98.8
chr18	44702248	SMAD7	97.39	95.94	97.73	97.62
chr18	44702346	SMAD7	97.11	95.24	75.16	47.3
chr18	44702387	SMAD7	90.19	87.26	75.87	54.83
chr18	44702406	SMAD7	98.59	96.53	98.25	91.71
chr18	44702484	SMAD7	98.87	96.75	97.26	98.01
chr18	44702647	SMAD7	86.47	9.3	56.37	16.8
chr18	44702803	SMAD7	92.15	76.79	NA	NA
chr18	44702817	SMAD7	95.67	97.87	98.22	98.14
chr18	44702860	SMAD7	98.99	92.82	98.13	93.33
chr18	44703018	SMAD7	10.92	1.84	59.04	59.24
chr18	44703029	SMAD7	22.93	1.59	41.86	53.48
chr18	44703090	SMAD7	70.5	19.44	36.33	13.8
chr18	44703114	SMAD7	69.77	6.75	22.7	11.26
chr18	44703183	SMAD7	78.14	9.35	59.84	75.26
chr18	44703193	SMAD7	75.32	14.62	78.32	66.4
chr18	44703219	SMAD7	81.73	20.47	82.42	94.21
chr18	44703224	SMAD7	77.56	7.14	69.51	90.53
chr18	44703263	SMAD7	83.6	16.67	54.04	11.91
chr18	44703329	SMAD7	62.13	6.13	49.48	79.21
chr18	44703347	SMAD7	70.23	7.22	62.75	86.73
chr18	44703350	SMAD7	67.79	6.7	64.61	89.77
chr18	44703353	SMAD7	69.31	8.13	61.71	82.72
chr18	44703387	SMAD7	70.63	7.62	56.68	77.22
chr18	44703444	SMAD7	47.68	4.91	11.03	15.96
chr18	44703474	SMAD7	67.3	10	15.15	5.59
chr18	44703542	SMAD7	74.5	2.8	14.3	7.1
chr18	44703545	SMAD7	73.94	3.73	13.88	9.22
chr18	44703563	SMAD7	77.74	3.42	0	NA
chr18	44703716	SMAD7	79.19	6.29	82.3	90.26
chr18	44703729	SMAD7	75	9.89	88.29	94.16
chr18	44703801	SMAD7	68.19	16.13	67.53	52.49
chr18	44703892	SMAD7	78.88	13.48	81.34	20.45
chr18	44703923	SMAD7	82.74	12.69	87.14	88.72
chr18	44703964	SMAD7	87.93	19.42	60.48	19.27
chr18	44704098	SMAD7	90.77	26.32	94.44	97.25
chr18	44704146	SMAD7	91.13	21.01	74.25	59.32
chr18	44704181	SMAD7	91.67	13.11	74.85	84.18
chr18	44704216	SMAD7	95.1	9.92	84.84	91.52
chr18	44704321	SMAD7	89.06	14.11	91.61	95.41
chr18	44704387	SMAD7	74.56	10.64	60.6	56.61
chr18	44704427	SMAD7	86.36	14.53	87.16	94.89
chr18	44704447	SMAD7	71.03	8.19	63.4	88.64
chr18	44704528	SMAD7	71.59	15.45	82.62	90.58
chr18	44704561	SMAD7	87.11	28.03	90.54	94.12
chr18	44704583	SMAD7	98.03	88.98	95.9	97.97
chr18	44704667	SMAD7	40.55	6.69	66.17	84.66
chr18	44704726	SMAD7	11.93	0.45	50.79	80.24
chr18	44704853	SMAD7	57.48	18.02	25.18	10.08
chr18	44704894	SMAD7	86.96	80.67	40.82	20.22
chr18	44704986	SMAD7	45.45	13.05	43.91	15.87
chr18	44705044	SMAD7	69.08	50	79.94	86.71
chr18	44705070	SMAD7	63.37	47.62	85.54	88.72
chr18	44705073	SMAD7	82.4	71.65	90.2	94.21
chr18	44705115	SMAD7	43.62	35.45	78.86	23.93
chr18	44705143	SMAD7	24.6	16.27	75.9	90.22
chr18	44705194	SMAD7	24.29	18.45	63.65	25.7
chr18	44705214	SMAD7	64.15	28.78	47.71	32.08
chr18	44705257	SMAD7	66	79.72	39.14	10.47
chr18	44705261	SMAD7	34.92	43.38	29.3	7.75
chr18	44705310	SMAD7	41.77	50.17	29.13	8.23
chr18	44705375	SMAD7	12.1	2.88	9.92	2.37
chr18	44705392	SMAD7	7.24	4.78	13.64	3.44
chr18	44705420	SMAD7	14.62	12.22	16.09	3.58
chr18	44705442	SMAD7	13.59	2.76	26.61	6.56
chr18	44705449	SMAD7	3.7	2.22	8.65	2.03
chr18	44705454	SMAD7	14.55	5.68	20.96	5.4
chr18	44705508	SMAD7	14.84	10	28.13	7.79
chr18	44705579	SMAD7	70.11	23.08	71.51	52.47
chr18	44705904	SMAD7	96.97	97.53	93.72	99.31
chr18	44706017	SMAD7	57.85	28.91	68.13	19.42
chr18	44706145	SMAD7	97.14	76.19	97.84	96.52
chr18	44706153	SMAD7	89.32	42.5	86.47	92.11
chr18	44706175	SMAD7	0	NA	0.23	0
chr18	44706177	SMAD7	11.81	13.73	3.14	7.51
chr18	44706183	SMAD7	51.68	22.54	62.61	27.16
chr18	44706200	SMAD7	86.73	78.47	96.19	89.57
chr18	44706207	SMAD7	82.26	52.11	94.21	64.57
chr18	44706215	SMAD7	88.73	36.29	83.95	36.31
chr18	44706217	SMAD7	37.5	63.64	NA	67.27
chr18	44706239	SMAD7	80.86	19.67	83.38	54.13
chr18	44706259	SMAD7	8.26	2.33	2.12	3.94
chr18	44706261	SMAD7	NA	NA	NA	30
chr18	44706263	SMAD7	93.33	77.31	96.48	94.61
chr18	44706271	SMAD7	94.2	71.07	94.14	95.04
chr18	44706275	SMAD7	5.61	3.57	0	3.79
chr18	44706315	SMAD7	91.49	19.13	93.67	88.25
chr18	44706335	SMAD7	97.33	35.34	96.56	96.92
chr18	44706349	SMAD7	92.78	37.93	86.42	96.7
chr18	44706356	SMAD7	99.31	84.62	98.06	97.13
chr18	44706360	SMAD7	NA	NA	NA	39.13
chr18	44706365	SMAD7	NA	9.09	NA	3.29
chr18	44706393	SMAD7	97.28	69.74	96.04	94.64
chr18	44706400	SMAD7	99.49	84.33	97.8	98.09
chr18	44706403	SMAD7	90.57	67.12	97.22	97.39
chr18	44706440	SMAD7	95.95	57.14	79.57	93.06
chr18	44706580	SMAD7	95.99	20.75	97.45	97.05
chr18	44706586	SMAD7	95.08	28.3	98.86	97.74
chr18	44706588	SMAD7	94.51	32.71	97.6	98.82
chr18	44706637	SMAD7	93.59	50.91	94.76	58.73
chr18	44706739	SMAD7	14.11	11.72	95	98.25
chr18	44706768	SMAD7	14.16	13.01	98.43	99.2
chr18	44706787	SMAD7	37.95	22.76	98.43	98.74
chr18	44706797	SMAD7	15.48	13.1	96.51	98.51
chr18	44706808	SMAD7	13.54	9.52	96.44	97.73
chr18	44706876	SMAD7	6.92	6.12	49.38	17.49
chr18	44706927	SMAD7	15.38	10.86	87.75	90.85
chr18	44706949	SMAD7	28.28	12.21	97.53	98
chr18	44706963	SMAD7	19.13	9.64	90.79	94.03
chr18	44706967	SMAD7	22.13	16.33	93.08	92.98
chr18	44707054	SMAD7	26.5	19.62	98.15	98.44
chr18	44707068	SMAD7	24.15	16.97	97.28	98.58
chr18	44707073	SMAD7	21.87	15.87	96.01	98.42
chr18	44707079	SMAD7	17.78	11.81	95.02	96.66
chr18	44707115	SMAD7	18.59	18.52	94.52	97.74
chr18	44707124	SMAD7	12.58	12.33	84.57	92.2
chr18	44707155	SMAD7	4.95	5.96	66.62	82.2
chr18	44707298	SMAD7	16.1	11.69	94.71	94.35
chr18	44707352	SMAD7	35.14	10.71	95.6	97.14
chr18	44707375	SMAD7	18.84	5.73	89.38	96.59
chr18	44707377	SMAD7	27.79	14.04	95.63	96.5
chr18	44707566	SMAD7	12.31	4.6	42.66	49
chr18	44707637	SMAD7	6.17	2.88	55.51	16.86
chr18	44707793	SMAD7	65.28	17.61	77.92	97.1
chr18	44707809	SMAD7	55.81	15.42	89.99	82.56
chr18	44707825	SMAD7	95.66	31.38	98.43	99.43
chr18	44707850	SMAD7	78.91	19.74	81.86	96.07
chr18	44707878	SMAD7	42.73	18.84	78.97	91.58
chr18	44707918	SMAD7	59.6	20.69	66.61	37.31
chr18	44707932	SMAD7	54.36	16.81	75.55	56.72
chr18	44708047	SMAD7	60.6	11.36	57.22	17.58
chr18	44708084	SMAD7	80.37	18.21	63.07	19.45
chr18	44708136	SMAD7	34.92	5.58	33.14	9.95
chr18	44708296	SMAD7	27.01	13.58	63.62	50.15
chr18	44708441	SMAD7	92.21	66.25	97.18	96.52
chr18	44708485	SMAD7	53.04	28.62	78.96	55.39
chr18	44708888	SMAD7	87.28	33.63	56.11	12.93
chr18	44708929	SMAD7	82.8	36.39	50.46	11.7
chr18	44708979	SMAD7	91.95	41.05	47.23	13.35
chr18	44709015	SMAD7	94.63	27.65	50.36	16.88
chr18	44709206	SMAD7	71.78	4.69	2.99	3.4
chr18	44709235	SMAD7	27.93	0.71	1.56	2.45
chr18	44709282	SMAD7	32.74	3.52	2.5	1.67
chr18	44709297	SMAD7	29.23	1.04	1.82	1.64
chr18	44709299	SMAD7	39.26	4.16	2.26	3.09
chr18	44709339	SMAD7	20.11	4.49	1.41	1.59
chr18	44709433	SMAD7	1.02	1.17	1.15	0.89
chr18	44709505	SMAD7	4.09	0.83	2.02	1.7
chr18	44709517	SMAD7	6.69	1.64	4.24	0.61
chr18	44709749	SMAD7	28.42	3.33	32.43	7.57
chr19	10166280	DNMT1	0.92	0.46	0.36	0.49
chr19	10166292	DNMT1	0.93	0.52	0.31	0.74
chr19	10166305	DNMT1	1.37	0.79	1	1.22
chr19	10166317	DNMT1	1.02	1.28	1.02	0.42
chr19	10166323	DNMT1	1	0.28	0.93	0.79
chr19	10166325	DNMT1	0.11	0.97	0.66	0.79
chr19	10166327	DNMT1	1.11	1.52	1.13	0.93
chr19	10166331	DNMT1	1.65	1.11	0.6	1.37
chr19	10166349	DNMT1	1.48	1.68	1.55	1.79
chr19	10166351	DNMT1	1.65	0.99	0.89	0.83
chr19	10166361	DNMT1	0.61	0.92	1.2	1.51
chr19	10166366	DNMT1	1	1.23	0.79	1.07
chr19	10166368	DNMT1	1.2	1.04	0.94	0.65
chr19	10166371	DNMT1	1.49	0.46	0.67	1.43
chr19	10166383	DNMT1	1.33	0.58	0.72	0.96
chr19	10166389	DNMT1	1.52	1.02	1.29	0.92
chr19	10166391	DNMT1	1.14	0.51	0.6	0.73
chr19	10166395	DNMT1	0.57	1.15	0.77	0.54
chr19	10166408	DNMT1	1.04	0.84	1.99	1.11
chr19	10166415	DNMT1	2.38	1.49	0.7	1.7
chr19	10166424	DNMT1	1.92	0.87	1.83	2.01
chr19	10166434	DNMT1	1.16	0.3	1.14	1.63
chr19	10166449	DNMT1	1.61	1.32	2.47	2.32
chr19	62930552	ZNF671	2.66	79.97	0.96	0.48
chr19	62930559	ZNF671	0.69	50.5	0.88	1.12
chr19	62930572	ZNF671	0.98	41.63	0.95	1.44
chr19	62930574	ZNF671	1.57	80.4	0.64	0.81
chr19	62930576	ZNF671	3.44	81.69	0.76	1.03
chr19	62930583	ZNF671	6.67	78.89	0.81	0.61
chr19	62930592	ZNF671	5.86	79.49	0.9	0.7
chr19	62930603	ZNF671	6.74	77.81	0.78	0.83
chr19	62930609	ZNF671	5.76	78.79	0.91	1.44
chr19	62930611	ZNF671	7.09	81.29	1.37	1.64
chr19	62930622	ZNF671	5.26	80.17	0.86	0.88
chr19	62930628	ZNF671	4.6	80.42	1.11	0.39
chr19	62930635	ZNF671	5.47	81.1	1	1.1
chr19	62930640	ZNF671	2.45	74.82	0.72	0.83
chr19	62930644	ZNF671	2.25	43.58	1.02	1.23
chr19	62930650	ZNF671	5.59	39.24	0.7	1.05
chr19	62930662	ZNF671	2.56	40	0.85	1.28
chr19	62930682	ZNF671	3.15	64.82	0.85	1.1
chr19	62930684	ZNF671	1.78	50.64	0.71	0.51
chr19	62930689	ZNF671	1.88	69.52	0.66	0.51
chr19	62930715	ZNF671	6.33	34.5	0.73	0.65
chr19	62930717	ZNF671	3.02	33.97	0.66	1.26
chr19	62930740	ZNF671	3.07	33.97	0.86	0.34
chr19	62930753	ZNF671	1.91	63.27	0.68	1.2
chr19	62930766	ZNF671	2.25	41.72	0.66	0.73
chr19	62930799	ZNF671	3.82	3.52	0.91	0.67
chr19	62930815	ZNF671	1.75	1.86	0.84	0.79
chr19	62930824	ZNF671	0.74	1.79	0.55	0.89
chr19	62930830	ZNF671	1.76	0.99	0.99	1.08
chr19	62930839	ZNF671	1.02	4.28	0.97	1.14
chr19	62930886	ZNF671	8.66	45.84	0.82	0.95
chr19	63643155	ZNF132	15.89	44.95	38.32	77.31
chr19	63643157	ZNF132	20.29	42.67	36.75	76.67
chr19	63643162	ZNF132	10.29	4.19	30.26	76.61
chr19	63643177	ZNF132	10.73	1.71	22.72	40.26
chr19	63643214	ZNF132	8.92	1.32	19.17	71.48
chr19	63643228	ZNF132	5.76	0.38	18.29	69.61
chr19	63643238	ZNF132	0.72	1.31	18.95	70.6
chr19	63643240	ZNF132	1.68	0.75	19.33	71.22
chr19	63643246	ZNF132	1.45	0.38	17.93	53
chr19	63643265	ZNF132	1.71	1.32	8.58	58.57
chr19	63643327	ZNF132	4.22	1.3	25.45	73.99
chr19	63643335	ZNF132	3.03	0.87	25.74	74.44
chr19	63643338	ZNF132	2.13	0.71	25.31	73.79
chr19	63643341	ZNF132	2.28	0.95	18.81	73.86
chr19	63643350	ZNF132	1.79	0.56	25.01	48.37
chr19	63643368	ZNF132	1.23	1.08	14.9	71.11
chr19	63643385	ZNF132	1.79	1.05	26.41	75.64
chr19	63643411	ZNF132	2.28	0.7	24.32	75.9
chr19	63643414	ZNF132	2.2	0.69	24.11	76.51
chr19	63643423	ZNF132	0.84	0.65	24.06	76.68
chr19	63643440	ZNF132	0.77	0.92	24.2	75.7
chr19	63643445	ZNF132	1.22	0.5	24.35	76.43
chr19	63643459	ZNF132	1.79	0.54	15.67	50.19
chr19	63643484	ZNF132	2.23	0.76	20.04	71.31
chr19	63643493	ZNF132	1.95	0.95	19.79	72.05
chr19	63643496	ZNF132	0.56	1.53	20.16	71.79
chr19	63643510	ZNF132	2.28	2.88	20.2	72.36
chr19	63643538	ZNF132	2.11	1.77	21.09	72.64
chr19	63643540	ZNF132	3.31	0.99	21.25	73.41
chr2	47602071	MSH2b	6.49	1.01	0.88	1.52
chr2	47602089	MSH2b	4.71	2.48	0.43	1.38
chr2	47602105	MSH2b	11.28	2.9	1.73	0.97
chr2	47602113	MSH2b	12.94	3.32	0.74	1.62
chr2	47602131	MSH2b	8.29	2.83	0.31	1.79
chr2	47602147	MSH2b	6.37	1.89	1.05	0.38
chr2	47602152	MSH2b	6.34	3.77	0.53	1.04
chr2	47602170	MSH2b	0.95	0.94	1.26	1.23
chr2	47602173	MSH2b	8.57	6.13	0.31	0
chr2	47602197	MSH2b	2.78	1.13	0.42	1.78
chr2	47602207	MSH2b	5.18	1.91	0.71	2.59
chr2	47602222	MSH2b	8.39	1.19	0.74	0.57
chr2	47602233	MSH2b	4.74	2.98	0.91	1.34
chr2	47602240	MSH2b	9.82	3.04	1.55	1.02
chr2	47602246	MSH2b	8.05	1.66	1.81	1.04
chr2	47602248	MSH2b	12.01	2.01	4.02	2.4
chr2	47602254	MSH2b	4.82	2.8	0.53	1.48
chr2	47602256	MSH2b	3.49	5.68	0.97	1.02
chr2	47602259	MSH2b	17.01	7.27	3.21	2.18
chr2	47602269	MSH2b	16.7	2.33	1.99	1.57
chr2	47602281	MSH2b	13.78	3.03	2.1	1.93
chr2	47602286	MSH2b	15.65	10.76	2.04	2.17
chr2	47602289	MSH2b	15.15	0.84	2.1	1.55
chr2	47602298	MSH2b	15.48	8.38	5.25	1.58
chr2	47602304	MSH2b	14.12	3.31	4.14	1.04
chr2	47602311	MSH2b	13.52	2.41	3.01	2.17
chr2	47602313	MSH2b	20.25	3.03	3.88	2.1
chr2	47602333	MSH2b	8.78	3.43	4.06	1.41
chr2	47602343	MSH2b	13.57	6.6	4.29	1.54
chr2	47602380	MSH2b	16.59	76.92	5.93	1.28
chr2	47602386	MSH2b	21.92	53.2	5.84	3.07
chr2	47602395	MSH2b	8.64	49.21	4.69	1.37
chr2	47602401	MSH2b	11.31	55.26	6.33	1.59
chr2	47602419	MSH2b	17.05	46.15	17.54	4.21
chr2	47602426	MSH2b	8.72	47.83	10.68	2.64
chr2	47602429	MSH2b	4.63	12.73	10.29	2.15
chr2	47602431	MSH2b	6.91	7.97	9.33	4.07
chr2	47602446	MSH2b	42.65	50.55	23.41	6.6
chr2	47651898	MSH2c	66.67	0	14.56	4.1
chr2	47651900	MSH2c	41.98	3.63	6.57	4.5
chr2	47651902	MSH2c	58.49	7.23	12.26	6.75
chr2	47651905	MSH2c	43.4	1.2	4.94	3.58
chr2	47651907	MSH2c	64.62	11.65	13.77	7.41
chr2	47651912	MSH2c	39.62	7.63	5	5.5
chr2	47651915	MSH2c	42.38	2.8	5.66	5.81
chr2	47651929	MSH2c	9.26	3.2	1.94	1.03
chr2	47651933	MSH2c	18.69	0.8	4.28	2.24
chr2	47651941	MSH2c	6.05	1.6	2.19	1.41
chr2	47651959	MSH2c	8.76	5.58	4.35	3.93
chr2	47651981	MSH2c	1.46	0.95	1.52	1.64
chr2	47651986	MSH2c	3.16	0.24	0.76	0.56
chr2	47651999	MSH2c	1.68	1.17	0.88	0.59
chr2	47652004	MSH2c	1.93	2.09	1.02	0.84
chr2	47652020	MSH2c	0.7	0.22	1.33	1.44
chr2	47652028	MSH2c	2.32	1.08	0.45	1.32
chr2	47652038	MSH2c	11.91	2.47	2.92	0.96
chr2	47652042	MSH2c	4.9	1.99	0.54	0.54
chr2	47652052	MSH2c	7.84	1.18	3.2	0.75
chr2	47652056	MSH2c	3.81	0.79	1.12	0.85
chr2	47652067	MSH2c	2.56	0.59	0.77	1.24
chr2	47652073	MSH2c	6.78	0.59	0.48	1.53
chr2	47652089	MSH2c	7.96	0.6	1.53	0.72
chr2	47652093	MSH2c	6.71	1.79	1.12	1.55
chr2	47652097	MSH2c	9.66	0.79	1.18	1.48
chr2	47652101	MSH2c	16.74	1.75	2.53	1.77
chr2	47652105	MSH2c	7.1	0.78	1.82	1.01
chr2	47652108	MSH2c	2.8	0.77	1.23	0.68
chr2	47652117	MSH2c	3.43	1.74	1.05	0.61
chr2	47652119	MSH2c	9.21	4.64	1.29	1.4
chr2	47652126	MSH2c	7.53	0.97	0.94	0.75
chr2	47652131	MSH2c	19.06	0.78	1.88	0.39
chr2	47652137	MSH2c	9.87	1.75	1.82	2.23
chr2	47652143	MSH2c	3.43	2.36	0.89	1.36
chr2	47652145	MSH2c	5.38	1.17	1.06	0.61
chr2	47652149	MSH2c	7.97	4.87	0.95	1.11
chr2	47652153	MSH2c	7.96	0.98	1.48	0.97
chr2	47652156	MSH2c	10.56	5.27	2.96	0.72
chr2	47652176	MSH2c	1.02	0.27	0.78	0.97
chr2	47652181	MSH2c	1.7	1.61	1.3	1.45
chr2	47652183	MSH2c	3.75	1.07	2.08	1.01
chr2	47652202	MSH2c	1.02	2.16	1.96	1.41
chr2	183440220	FRZB	4.28	0	11.11	33.72
chr2	183440233	FRZB	1.94	2.38	6.67	7.55
chr2	183440248	FRZB	0.36	2.22	36.17	64.71
chr2	183440252	FRZB	0.64	1.08	31.48	65.62
chr2	183440275	FRZB	1.27	83.18	33.9	75.27
chr2	183440281	FRZB	46.75	80.73	38.46	78.89
chr2	183440291	FRZB	50.37	87.16	36.44	81.14
chr2	183440297	FRZB	3.95	87.04	37.82	79.74
chr2	183440301	FRZB	3.69	70.37	37.82	80.21
chr2	183440307	FRZB	6.45	70.37	34.17	59.43
chr2	183440323	FRZB	6.9	88.89	31.4	79.9
chr2	183440326	FRZB	1.95	74.07	18.18	46.79
chr2	183440331	FRZB	3.65	86.92	12.5	45.24
chr2	183440335	FRZB	66.67	87.85	13.33	70.95
chr2	183440337	FRZB	22.93	85.98	15.7	51.55
chr2	183440357	FRZB	72.95	30.19	3.54	17.49
chr2	201158751	AOX1	1.89	0.3	17.63	66.82
chr2	201158772	AOX1	1.17	1.18	13.64	68.74
chr2	201158779	AOX1	1.16	0.29	15.62	69.18
chr2	201158788	AOX1	1.13	1.48	6.92	39.86
chr2	201158805	AOX1	0.84	0	14.92	42.41
chr2	201158817	AOX1	0.82	0.59	20.88	65.93
chr2	201158820	AOX1	1.36	0.29	20.57	65.07
chr2	201158831	AOX1	0.82	0	20.81	66.81
chr2	201158846	AOX1	0.27	0.29	12.34	45.45
chr2	201158855	AOX1	0.52	0.57	19.2	64.39
chr2	201158865	AOX1	0.25	1.13	5.9	34.32
chr2	201158878	AOX1	1.01	0.87	1.38	33.13
chr2	201158909	AOX1	0.76	0.28	14.09	36.75
chr2	201158935	AOX1	0.25	1.7	20.88	46.97
chr2	201158938	AOX1	0.25	0.85	20.49	64.83
chr2	201158976	AOX1	2.3	1.16	15.7	36.51
chr2	201158985	AOX1	2.28	0.58	20.31	65.6
chr2	201158988	AOX1	0.51	0.87	14.68	39.6
chr2	201158993	AOX1	0.76	0.29	20.31	65.25
chr2	201158999	AOX1	0	0.59	14.21	47.87
chr2	201159002	AOX1	0.25	0.58	13.39	54
chr2	201159017	AOX1	0.5	0.88	21.3	67.02
chr2	201159036	AOX1	0.76	2.65	21.9	67.4
chr2	201159043	AOX1	1.51	1.48	13.34	54.92
chr2	201159048	AOX1	1.25	6.78	20.07	67.8
chr2	201159056	AOX1	1.75	4.14	21.38	66.75
chr2	201159064	AOX1	0.25	31.45	20.85	67.94
chr2	201159066	AOX1	0.75	35.71	21.78	67.22
chr2	201159083	AOX1	0.5	28.31	21.55	66.55
chr2	201159087	AOX1	0.75	6.97	20.95	66.7
chr2	201159091	AOX1	1.26	7.27	13.59	66.29
chr2	201159106	AOX1	0.25	12.87	22	66.99
chr2	201159112	AOX1	0.51	31.82	21.75	67.45
chr2	201159116	AOX1	0	31.71	23.71	71.1
chr2	201159127	AOX1	1.31	22.53	22.13	68.27
chr2	201159131	AOX1	0.53	37.65	22.79	69.2
chr2	201159133	AOX1	0.53	38.77	22.52	67.59
chr2	219991571	DES	7.88	16.28	26.19	75.73
chr2	219991577	DES	10.84	26.36	26.63	76.76
chr2	219991582	DES	5.45	35.66	27.81	79.33
chr2	219991584	DES	7.39	31.01	25	78.12
chr2	219991598	DES	21.08	35.38	34.91	80.38
chr2	219991600	DES	23.15	7.69	33.73	77.51
chr2	219991604	DES	10.78	10.77	27.81	76.02
chr2	219991607	DES	14.29	48.46	37.28	78.78
chr2	219991611	DES	22.66	18.46	37.87	75.61
chr2	219991617	DES	7.92	13.85	32.14	60.93
chr2	219991631	DES	5.97	42.64	27.88	75.56
chr2	219991636	DES	10.4	6.98	35.15	78.16
chr2	219991645	DES	6.93	3.1	24.85	75.31
chr2	219991660	DES	11.44	6.2	30.62	77.22
chr2	219991664	DES	16.42	2.34	35	78.46
chr2	219991677	DES	20.21	30.25	37.24	80.71
chr2	219991680	DES	16.22	1.68	30.07	79.75
chr2	219991686	DES	16.13	0.85	22.96	73.97
chr2	219991710	DES	9.78	6.9	24.44	78.1
chr2	219991713	DES	2.16	0	22.39	77.45
chr2	219991715	DES	4.32	0	25.37	77.12
chr20	30814045	DNMT3B	0.6	0.82	0.78	1.02
chr20	30814048	DNMT3B	0.94	1.33	0.72	1.69
chr20	30814052	DNMT3B	0.25	0.26	0.79	0.45
chr20	30814055	DNMT3B	0.99	0.51	0.83	0.85
chr20	30814058	DNMT3B	0.15	0.97	0.95	1.06
chr20	30814066	DNMT3B	0.64	0.71	0.71	1.98
chr20	30814068	DNMT3B	0.35	1.93	0.8	2.01
chr20	30814077	DNMT3B	0.39	0.41	0.61	0.87
chr20	30814086	DNMT3B	0.64	0.51	0.59	0.54
chr20	30814090	DNMT3B	0.75	1.01	0.78	1.36
chr20	30814097	DNMT3B	0.94	0.96	0.62	0.64
chr20	30814105	DNMT3B	0.65	0.51	0.58	1.12
chr20	30814118	DNMT3B	0.75	0.26	0.74	0.93
chr20	30814123	DNMT3B	0.81	0.89	0.84	0.86
chr20	30814125	DNMT3B	0.71	0.84	0.4	0.58
chr20	30814131	DNMT3B	0.91	0.94	0.84	0.95
chr20	30814134	DNMT3B	0.86	0.52	1.19	0.6
chr20	30814142	DNMT3B	0.81	0.68	0.92	1.16
chr20	30814144	DNMT3B	0.3	0.99	0.72	1.12
chr20	30814161	DNMT3B	0.45	1.56	1.03	1.34
chr20	30814172	DNMT3B	0.89	0.42	0.94	1.12
chr20	30814177	DNMT3B	0.94	0.52	0.8	0.95
chr20	30814185	DNMT3B	0.45	0.63	0.91	1.2
chr20	30814195	DNMT3B	0.45	1.49	0.92	1.19
chr20	30814199	DNMT3B	1.45	0.48	1.12	1.14
chr21	30233882	GRIK1	1.58	44.92	29.27	24.55
chr21	30233901	GRIK1	3.89	84.69	32.19	78.46
chr21	30233914	GRIK1	1.21	15.21	6.49	12.14
chr21	30233942	GRIK1	5.02	69.12	31.42	76.99
chr21	30233949	GRIK1	2.53	82.28	30.91	78.71
chr21	30233951	GRIK1	1.41	83.48	30.69	79.09
chr21	30233962	GRIK1	3.69	53.18	30.23	77.84
chr21	30233976	GRIK1	3.7	47.19	29.92	78.64
chr21	30234012	GRIK1	2.7	36.97	32.48	74.59
chr21	30234025	GRIK1	1.65	36.41	31.5	76.82
chr21	30234038	GRIK1	2.43	84.41	31.96	76.29
chr21	30234062	GRIK1	2.02	81.51	5.17	32.18
chr21	30234110	GRIK1	2.45	7.4	9.5	18.25
chr21	30234191	GRIK1	10.65	58.09	40.13	79.38
chr21	30234199	GRIK1	3.53	21.74	20.21	61.05
chr21	30234204	GRIK1	8.28	84.06	34.35	71.3
chr21	30234238	GRIK1	2.99	12.41	15.31	11.01
chr3	71916730	PROK2	2.34	1.03	2.22	7.23
chr3	71916759	PROK2	3.29	0.65	3.7	33.16
chr3	71916761	PROK2	3.28	1.95	2.98	35.86
chr3	71916782	PROK2	7.14	2.89	15.48	40.08
chr3	71916786	PROK2	1.77	1.93	13.58	39.94
chr3	71916791	PROK2	10.91	1.28	14.55	67.62
chr3	71916800	PROK2	2.76	5.68	4.68	69.88
chr3	71916809	PROK2	2.23	1.54	2.07	68.39
chr3	71916812	PROK2	3.21	3.1	2.95	55.54
chr3	71916815	PROK2	4.44	0.93	1.59	66.59
chr3	71916824	PROK2	0.25	1.22	3.5	43.24
chr3	71916826	PROK2	0.74	2.42	2.25	27.92
chr3	71916831	PROK2	1.44	2.11	16.44	23.47
chr3	71916843	PROK2	2.58	1.43	15.9	20.26
chr3	71916846	PROK2	2.14	1.91	3.87	35.6
chr3	71916875	PROK2	2.4	0.48	2.74	32.4
chr3	140740843	RBP1	3.23	92.31	55	75.31
chr3	140740850	RBP1	0	61.54	55	33.33
chr3	140740856	RBP1	3.12	61.54	50	65.43
chr3	140740868	RBP1	0	73.08	38.1	45.68
chr3	140740872	RBP1	0	65.38	57.14	81.93
chr3	140740881	RBP1	0	65.38	57.14	66.27
chr3	140740886	RBP1	3.12	30.77	57.14	47.56
chr3	140740888	RBP1	0	30.77	57.14	45.12
chr3	140740893	RBP1	0	30.77	19.05	32.53
chr3	140740896	RBP1	2.86	30.77	57.14	31.76
chr3	140740918	RBP1	0	10	59.09	28.09
chr3	140740923	RBP1	0	15.38	9.09	51.22
chr3	140740941	RBP1	0	25	26.09	67.02
chr3	140740946	RBP1	0	15.62	60.87	80
chr3	140740956	RBP1	0	18.75	60.87	78.12
chr3	140740959	RBP1	5.26	37.5	56.52	73.96
chr3	140740964	RBP1	2.63	25	56.52	82.47
chr3	140740973	RBP1	0	12.12	56.52	80.2
chr3	140740978	RBP1	7.32	27.27	47.83	75.25
chr3	140740985	RBP1	0	24.24	52.17	80.2
chr3	140740992	RBP1	0	18.18	56.52	80.2
chr3	140740998	RBP1	0	18.18	54.55	75.25
chr3	140741000	RBP1	4.88	15.15	60.87	75.25
chr3	149898515	AGTR1	0	0	30.66	79.46
chr3	149898523	AGTR1	0	2.94	28.47	75.38
chr3	149898528	AGTR1	1.72	2.35	27.01	48.97
chr3	149898531	AGTR1	2.87	2.35	27.01	45.45
chr3	149898536	AGTR1	4.65	0	37.5	71.15
chr3	149898539	AGTR1	0	0.59	29.2	54.87
chr3	149898543	AGTR1	1.72	0.59	29.2	50.26
chr3	149898552	AGTR1	0.57	1.79	20.59	12.97
chr3	149898560	AGTR1	0.57	0.6	25	63.5
chr3	149898566	AGTR1	1.15	1.19	31.85	75.96
chr3	149898573	AGTR1	1.2	0.61	35.82	79.53
chr3	149898576	AGTR1	2.99	0	28.57	79.74
chr3	149898581	AGTR1	1.22	1.27	36.84	79.39
chr3	149898586	AGTR1	1.82	2.56	35.34	82.28
chr3	149898591	AGTR1	0.61	0.64	30.83	81.67
chr3	149898595	AGTR1	1.23	0.66	33.59	81.71
chr3	149898600	AGTR1	0.63	1.36	32.03	81.33
chr3	149898602	AGTR1	1.88	0	29.23	82.59
chr3	149898612	AGTR1	1.89	0.68	32.81	81.25
chr3	149898614	AGTR1	0	0	29.37	82.1
chr3	149898616	AGTR1	0.63	1.37	31.5	81.1
chr3	149898621	AGTR1	3.18	2.07	28.35	77.43
chr3	149898650	AGTR1	4.52	0.7	13.45	16.15
chr3	149898672	AGTR1	1.94	3.52	15.83	26.69
chr4	6253083	JAKMIP1	9.46	1.23	16.52	62.58
chr4	6253085	JAKMIP1	3.41	0.82	16.36	62.27
chr4	6253087	JAKMIP1	5.65	1.72	16.27	62.56
chr4	6253089	JAKMIP1	5.36	0.86	16.62	62.71
chr4	6253091	JAKMIP1	6.37	0.98	16.73	63.09
chr4	6253096	JAKMIP1	6.89	0.98	16.9	62.69
chr4	6253099	JAKMIP1	7.63	2.25	16.52	62.97
chr4	6253104	JAKMIP1	7.97	0.99	16.09	62.51
chr4	6253111	JAKMIP1	5.75	1.19	16.4	62.76
chr4	6253119	JAKMIP1	2.22	0.91	16.37	61.68
chr4	6253121	JAKMIP1	1.59	0.99	16.34	62.52
chr4	6253134	JAKMIP1	1.53	0.72	16.42	62.86
chr4	6253136	JAKMIP1	1.68	1.26	16.24	62.99
chr4	6253141	JAKMIP1	1.24	2.17	16.08	62.05
chr4	6253149	JAKMIP1	3.21	0.6	16.54	62.99
chr4	6253153	JAKMIP1	2.73	1.07	16.3	62.84
chr4	6253156	JAKMIP1	2.61	1.11	16.34	63.11
chr4	6253158	JAKMIP1	1.39	0.9	16.75	61.9
chr4	6253163	JAKMIP1	2.98	0.81	17.02	61.23
chr4	6253167	JAKMIP1	0.91	0.82	16.42	61.75
chr4	6253169	JAKMIP1	1.26	1.04	16.33	62.45
chr4	6253188	JAKMIP1	2.22	0.54	17.05	64.35
chr4	6253192	JAKMIP1	1.64	0.33	17.18	64.86
chr4	6253196	JAKMIP1	1.87	0.64	17.45	66.44
chr4	6253198	JAKMIP1	1.31	0.75	17.64	66.06
chr4	6253202	JAKMIP1	1.85	0.47	18	66.37
chr4	6253213	JAKMIP1	0.47	1.37	18.03	65.8
chr4	6253219	JAKMIP1	0.92	0.7	18.53	66.82
chr4	6253231	JAKMIP1	5.05	0.49	17.32	65.36
chr4	6253244	JAKMIP1	2.97	0.93	18.11	67.13
chr4	19865266	SLIT2	5.41	78.79	28.57	11.64
chr4	19865268	SLIT2	8.11	69.7	9.52	7.94
chr4	19865290	SLIT2	8.11	84.85	23.81	43.39
chr4	19865293	SLIT2	5.41	84.85	19.05	41.05
chr4	19865301	SLIT2	0	84.85	14.29	39.47
chr4	19865314	SLIT2	0	85.71	4.76	38.71
chr4	19865316	SLIT2	2.7	81.25	23.81	39.25
chr4	19865326	SLIT2	0	42.86	4.76	40.44
chr4	19865341	SLIT2	8.11	81.08	4.76	35.91
chr4	19865355	SLIT2	0	86.49	0	12.92
chr4	19865358	SLIT2	2.7	78.38	4.76	38.55
chr4	19865385	SLIT2	2.7	63.64	4.76	8.77
chr4	19865389	SLIT2	0	71.05	0	7.6
chr4	19865395	SLIT2	8.11	52.63	4.76	11.38
chr4	19865406	SLIT2	0	84.21	4.76	25.6
chr4	19865417	SLIT2	2.7	92.11	5.26	40.48
chr4	57670845	IGFBP7_A	2.78	7.15	22.51	7.3
chr4	57670847	IGFBP7_A	2.35	3.16	24.33	4.38
chr4	57670854	IGFBP7_A	1.9	17.19	13.07	8.26
chr4	57670869	IGFBP7_A	9.81	48.56	25.91	70.15
chr4	57670872	IGFBP7_A	3.87	31.25	26.53	70.68
chr4	57670874	IGFBP7_A	7.76	44.81	26.63	71.61
chr4	57670887	IGFBP7_A	12.92	34.05	27.19	70.55
chr4	57670891	IGFBP7_A	9.03	22.38	26.11	68.35
chr4	57670905	IGFBP7_A	5.46	12.69	25.27	69.15
chr4	57670908	IGFBP7_A	12.81	88.38	25.5	70.85
chr4	57670914	IGFBP7_A	13.44	65	28.89	72.24
chr4	57670921	IGFBP7_A	11.3	81.1	28.66	70.95
chr4	57670928	IGFBP7_A	15.99	47.81	27.01	51.64
chr4	57670941	IGFBP7_A	7.94	31.23	26.76	70.75
chr4	57670947	IGFBP7_A	6.2	28.59	26.44	70.32
chr4	57670950	IGFBP7_A	18.36	87.59	29.71	72.44
chr4	57670960	IGFBP7_A	3.8	59.98	25.51	65.19
chr4	57670965	IGFBP7_A	3.68	35.29	27.66	71.1
chr4	57670968	IGFBP7_A	2.79	14.18	26.28	70.2
chr4	57670980	IGFBP7_A	4.21	58.89	26.18	68.38
chr4	57670994	IGFBP7_A	5.49	72.36	26.03	70.75
chr4	57671003	IGFBP7_A	2.67	6.35	27.84	70.13
chr4	81406519	FGF5	1.26	9.52	26.32	80
chr4	81406522	FGF5	0.63	73.81	20.51	76.89
chr4	81406528	FGF5	1.89	2.38	21.43	77.43
chr4	81406536	FGF5	0.62	34.88	19.05	77.19
chr4	81406538	FGF5	1.25	57.14	19.05	80.8
chr4	81406554	FGF5	3.7	88.37	27.27	81.9
chr4	81406563	FGF5	2.47	90.7	23.26	82.33
chr4	81406571	FGF5	2.47	76.74	27.91	82.76
chr4	81406573	FGF5	0.62	90.7	20.93	80.6
chr4	81406575	FGF5	4.94	95.35	23.26	81.03
chr4	81406578	FGF5	4.52	83.72	34.88	80.6
chr5	121441426	LOX	0.63	0	20.17	66.84
chr5	121441452	LOX	0.63	2.19	21.67	69.87
chr5	121441459	LOX	0.63	0	22.69	69.31
chr5	121441463	LOX	0.63	0	22.5	70.23
chr5	121441469	LOX	0	0.71	22.5	70.31
chr5	121441472	LOX	0.61	0.7	20.49	69.35
chr5	121441475	LOX	0	0.7	18.55	70.65
chr5	121441480	LOX	1.81	0.7	19.2	68.73
chr5	121441482	LOX	0	2.1	19.35	69.95
chr5	121441484	LOX	9.04	1.4	19.05	69.51
chr5	121441501	LOX	2.42	2.1	21.05	71.18
chr5	121441504	LOX	1.22	3.45	18.18	70.96
chr5	121441507	LOX	0	0	19.4	71.22
chr5	121441516	LOX	0.53	1.32	23.4	69.2
chr5	121441529	LOX	6.95	0.66	20.57	69.87
chr5	121441531	LOX	6.42	0.67	20	71.43
chr5	121441549	LOX	0	0	18.57	68.23
chr5	121441561	LOX	3.87	0	16.91	69.59
chr5	121441570	LOX	20.99	0.68	20.44	69.93
chr5	121441575	LOX	14.53	0	20.74	69.82
chr5	170668770	TLX3	4.15	2.68	20.87	61.12
chr5	170668785	TLX3	4.55	3.91	18.02	62.93
chr5	170668806	TLX3	9.15	6.71	22.18	64.59
chr5	170668821	TLX3	3.14	1.57	16.68	62.29
chr5	170668850	TLX3	6.91	11.45	17.63	62.98
chr5	170668856	TLX3	20.74	20.93	23.29	62.69
chr5	170668858	TLX3	19.49	24.81	26.5	65.66
chr5	170668882	TLX3	8.37	5.11	25.61	69.37
chr5	170668885	TLX3	5.81	3.44	21.09	63.47
chr5	170668892	TLX3	11.5	2	22.2	64.36
chr5	170668895	TLX3	12.27	3.92	22.01	64.66
chr5	170668899	TLX3	20.34	3.82	26.93	67
chr5	170668910	TLX3	6.45	21.32	16.98	63.27
chr5	170668912	TLX3	4.95	4.47	18.11	62.41
chr5	170668915	TLX3	25.05	24.7	27.87	63.79
chr5	170668920	TLX3	4.5	3.66	16.56	60.23
chr5	170668932	TLX3	9.35	2.82	18.25	62.11
chr5	170668940	TLX3	9.17	2.7	12.53	41.38
chr5	170668963	TLX3	9.52	27.54	21.23	68.41
chr5	170668967	TLX3	6.76	28.35	17.88	64.08
chr5	170668982	TLX3	5.42	25.64	16.47	64.07
chr5	170668986	TLX3	3.05	25.47	15.91	62.43
chr5	170668992	TLX3	9.39	28.46	17.8	64.69
chr5	170668994	TLX3	6.67	26.6	18.12	62.96
chr5	170669003	TLX3	8.73	45.93	16.49	62.33
chr5	170669009	TLX3	9.45	27.93	19.68	63.18
chr5	170669013	TLX3	3.23	30.68	17.73	62.74
chr5	170669028	TLX3	3.4	55.95	18.12	64.2
chr5	170669034	TLX3	5.88	50.13	19.2	63.04
chr5	170669054	TLX3	4.46	55.27	21.51	62.79
chr5	170669067	TLX3	14.48	57.21	29.88	70.17
chr5	170669073	TLX3	18.19	56.61	30.93	66.59
chr5	170669078	TLX3	7.8	55.67	18.86	65.01
chr5	170669080	TLX3	4.91	56.54	20.6	65.11
chr5	170669088	TLX3	4.6	55.18	20.91	64
chr5	170669091	TLX3	14.17	55.23	23.61	68.02
chr5	170669094	TLX3	4.09	53.49	15.03	62.36
chr6	353079	IRF4	54.05	5.24	98.77	98.27
chr6	353227	IRF4	82.57	96.57	83.81	85.84
chr6	353246	IRF4	35.49	NA	30.47	40.77
chr6	353315	IRF4	55.08	4.11	28.65	13.23
chr6	353356	IRF4	61.24	7.29	31.56	12.42
chr6	353472	IRF4	94.66	96.66	93.5	97.27
chr6	353592	IRF4	61.73	81.15	81	87.29
chr6	353690	IRF4	28.99	2.11	62.05	50.84
chr6	353717	IRF4	22.61	3.69	51.93	51.91
chr6	353730	IRF4	19.23	1.9	47.8	54.76
chr6	353751	IRF4	31.06	3.29	52.36	48.59
chr6	353815	IRF4	30.4	3.31	71.75	90.31
chr6	353871	IRF4	53.4	3.92	50.63	43.56
chr6	354019	IRF4	40.95	3.59	30.85	11.81
chr6	354033	IRF4	38.04	3.2	30.03	10.11
chr6	354087	IRF4	77.15	8.8	87.33	58.08
chr6	354523	IRF4	61.78	27.92	61.25	19.72
chr6	354632	IRF4	99.13	52.02	82.58	58.05
chr6	354730	IRF4	90.17	81.43	92.53	52.64
chr6	354845	IRF4	97.89	98.33	99.33	98.93
chr6	355102	IRF4	91.62	56.03	97.19	96.13
chr6	355344	IRF4	96.52	95.52	85.11	66.32
chr6	355388	IRF4	98.57	97.38	97.76	97.42
chr6	355407	IRF4	97.14	96.51	80.09	80.35
chr6	355568	IRF4	98.87	97.04	93.5	93.44
chr6	355626	IRF4	83.15	39.51	72.46	18.06
chr6	355652	IRF4	97.28	97.11	89.53	49.49
chr6	355676	IRF4	86.7	22.07	62.69	27.72
chr6	355723	IRF4	90.22	95.15	62.25	20.52
chr6	355816	IRF4	88.85	97.56	88.56	90.67
chr6	355847	IRF4	53.81	94.72	62.67	56
chr6	355864	IRF4	95.99	99.29	97.1	98.78
chr6	355918	IRF4	85.11	97.73	66.74	31.26
chr6	355936	IRF4	95.06	83.88	95.59	95.57
chr6	356065	IRF4	88.14	99.26	61.44	18.93
chr6	356084	IRF4	90.06	96.52	68.85	23.47
chr6	356116	IRF4	79.62	11.72	94.74	17.44
chr6	356188	IRF4	71.6	54.86	66.76	18.5
chr6	356276	IRF4	87.35	59.18	80.83	56.84
chr6	356338	IRF4	85.04	7.95	75.72	47.91
chr6	356505	IRF4	59.44	8.91	96.35	96.09
chr6	356511	IRF4	65.89	7.69	91.59	94.36
chr6	356535	IRF4	38.38	6.03	65.22	79.58
chr6	356585	IRF4	26.05	1.9	53.52	25.37
chr6	356599	IRF4	44.79	4.74	80.2	82.63
chr6	356603	IRF4	46.36	8.46	91.07	93.12
chr6	356655	IRF4	26.18	5.43	45.42	11.37
chr6	356747	IRF4	60.51	8.25	57.72	17.71
chr6	356872	IRF4	55.23	9.5	84.59	21.69
chr6	356876	IRF4	61.81	9.47	77.82	18.95
chr6	356954	IRF4	85.33	55.18	97.55	89.61
chr6	357330	IRF4	88.14	97.41	66.1	59.73
chr6	357674	IRF4	85.47	97.78	63.92	24.71
chr6	357731	IRF4	80.88	95.18	79.29	54.99
chr6	357945	IRF4	38.45	3.19	52.97	15.67
chr6	358044	IRF4	79.41	6.42	62.98	18.35
chr6	358326	IRF4	83.97	15.17	96.95	93.19
chr6	358388	IRF4	97.48	16.14	93.21	93.51
chr6	358404	IRF4	98.04	21.78	97.33	97.29
chr6	358457	IRF4	71.45	11.26	63.18	15.67
chr6	358602	IRF4	85.14	12.98	83.18	93.99
chr6	358668	IRF4	69	12.37	74.01	60.57
chr6	358710	IRF4	68.56	8.08	79.49	52.51
chr6	358762	IRF4	89.14	18.69	78.28	53.7
chr6	359049	IRF4	85.25	20.57	69.58	23.19
chr6	360025	IRF4	92.1	70.31	97.3	97.65
chr6	360141	IRF4	96.01	98.39	96.69	98.45
chr6	360147	IRF4	97.44	98.71	96.44	97.55
chr6	360152	IRF4	97.2	96.95	97.68	97.45
chr6	360405	IRF4	57.44	9.3	58.38	18.01
chr6	361085	IRF4	70.6	57.77	49.83	14.27
chr6	361672	IRF4	61.27	73.86	73.52	19.83
chr6	361893	IRF4	91.01	98.27	96.55	94.38
chr6	361973	IRF4	94.92	49.66	81.31	57.16
chr6	362019	IRF4	67.22	6.71	55.84	17.04
chr6	362144	IRF4	77.39	10.53	57.24	17.96
chr6	362275	IRF4	NA	NA	67.98	23.87
chr6	362539	IRF4	92.38	95.6	79.13	20.39
chr6	362547	IRF4	85.16	83.33	70.42	19.71
chr6	362604	IRF4	58.62	6.13	46.81	11.14
chr6	362681	IRF4	85.29	95.96	80.06	54.93
chr6	362690	IRF4	96.22	95.75	94.38	86.57
chr6	362735	IRF4	96.35	98.3	97.06	98.24
chr6	362738	IRF4	94.97	51.7	82.7	84.64
chr6	362745	IRF4	96.11	98.01	95.82	73.48
chr6	363046	IRF4	98.08	98.79	97.59	97.43
chr6	363057	IRF4	95.66	96.97	96.65	96.49
chr6	363200	IRF4	78.04	12.24	43.7	12.08
chr6	363227	IRF4	86.09	37.5	60.96	18.38
chr6	363615	IRF4	64.38	6.95	64.01	17.96
chr6	363855	IRF4	88.03	18.14	63.34	16.65
chr6	363941	IRF4	97.82	88.89	82.67	61.98
chr6	363953	IRF4	88.57	96.98	74.19	29.07
chr6	363961	IRF4	82.97	96.93	56.6	21.61
chr6	363982	IRF4	96.28	96.81	75.38	23.66
chr6	364014	IRF4	88.76	94.76	75.9	54.81
chr6	364077	IRF4	0	-	37.5	40
chr6	364109	IRF4	82.35	100	68.52	35.71
chr6	364141	IRF4	100	-	73.08	30.77
chr6	364173	IRF4	100	100	34.78	50
chr6	364205	IRF4	83.33	25	63.64	57.58
chr6	364237	IRF4	96.3	100	74.07	54.29
chr6	364269	IRF4	88.37	100	75.47	54.01
chr6	364301	IRF4	86.11	100	73.68	55.9
chr6	364629	IRF4	82.5	89.24	54.84	48.23
chr6	364946	IRF4	92.94	97.66	97.77	98.5
chr6	365014	IRF4	74.57	50.87	78.52	48.54
chr6	365020	IRF4	NA	NA	51.42	10.46
chr6	365030	IRF4	72.95	64.5	71.76	40.26
chr6	365130	IRF4	93.53	97.27	97.51	98.67
chr6	365153	IRF4	97.07	97.67	98.42	97.08
chr6	365242	IRF4	80.03	94.04	70.75	23.24
chr6	365482	IRF4	93.88	96.04	96.72	56.57
chr6	365530	IRF4	89.37	54.25	80.9	27.78
chr6	365535	IRF4	96.08	83.51	95.49	55.03
chr6	365550	IRF4	93.38	95.61	96.99	59.1
chr6	365731	IRF4	94.39	86.3	94.25	93.8
chr6	365756	IRF4	96.42	96.37	81.95	93.74
chr6	78229791	HTR1B_A	4.08	81.82	22.22	83.59
chr6	78229798	HTR1B_A	0	81.82	14.81	84.62
chr6	78229800	HTR1B_A	2.04	77.27	14.81	82.31
chr6	78229804	HTR1B_A	6	81.82	14.81	83.08
chr6	78229807	HTR1B_A	5.66	81.82	23.08	82.17
chr6	78229815	HTR1B_A	3.23	72.73	22.22	85.5
chr6	78229828	HTR1B_A	11.29	77.27	18.52	83.21
chr6	78229849	HTR1B_A	4.69	73.91	10.71	82.31
chr6	78229860	HTR1B_A	10.61	82.61	21.43	84.73
chr6	78229865	HTR1B_A	7.58	82.61	21.43	87.69
chr6	78229885	HTR1B_A	27.54	76	20.69	86.23
chr6	78229889	HTR1B_A	9.86	80	17.24	83.56
chr6	78229901	HTR1B_A	2.63	83.87	25.81	79.63
chr6	78229910	HTR1B_A	1.15	50	21.21	58.1
chr6	78229915	HTR1B_A	0	5.41	21.05	79.79
chr6	78229919	HTR1B_A	0.88	5.41	18.42	80.51
chr6	78229946	HTR1B_A	0	0	15.79	77.84
chr6	94184997	EPHA7	7.17	3.83	11.65	42.77
chr6	94185006	EPHA7	13.2	1.86	13.36	45.35
chr6	94185009	EPHA7	13.62	1.79	12.89	48
chr6	94185011	EPHA7	13.87	1.65	15.18	50.98
chr6	94185016	EPHA7	8.44	3.13	10.36	45.51
chr6	94185018	EPHA7	3.99	0.9	10.47	43.6
chr6	94185020	EPHA7	10.26	3.44	15.4	45.73
chr6	94185039	EPHA7	7.39	2.53	8.33	11.5
chr6	94185046	EPHA7	7.39	0.74	8.03	14.83
chr6	94185051	EPHA7	7.67	1.76	9.44	40.66
chr6	94185053	EPHA7	4.11	1.17	9.31	43.9
chr6	94185055	EPHA7	11.87	2.93	11.05	44.44
chr6	94185058	EPHA7	33.23	2.2	15.88	48.03
chr6	94185062	EPHA7	20.65	1.47	9.63	38.52
chr6	94185065	EPHA7	16.45	0.73	12.54	45.83
chr6	94185067	EPHA7	14.73	2.2	11.65	46.03
chr6	94185078	EPHA7	5.97	0.73	8.34	44.4
chr6	94185080	EPHA7	6.36	1.91	8.47	42.16
chr6	94185083	EPHA7	5.51	2.06	8.86	41.91
chr6	94185094	EPHA7	6.65	1.61	9.35	44.74
chr6	94185102	EPHA7	8.52	1.31	9.74	42.3
chr6	94185106	EPHA7	3.48	0.15	8.41	41.46
chr6	94185110	EPHA7	6.57	1.16	8.22	41.73
chr6	94185117	EPHA7	16.74	0.14	11.74	43.1
chr6	94185125	EPHA7	8.93	2.17	8.51	41.83
chr6	94185127	EPHA7	5.92	0.87	9.22	41.15
chr6	94185130	EPHA7	10.22	0.43	10.35	42.94
chr6	94185133	EPHA7	16.24	1.88	9.6	43.36
chr6	94185139	EPHA7	16.07	0.44	9.62	43.48
chr6	94185142	EPHA7	6.64	2.03	8.16	40.59
chr6	133603851	EYA4	20	0	100	75
chr6	133603855	EYA4	0	0	50	50
chr6	133603860	EYA4	40	0	50	50
chr6	133603865	EYA4	0	0	50	50
chr6	133603875	EYA4	0	0	50	62.5
chr6	133603886	EYA4	16.67	0	50	75
chr6	133603889	EYA4	0	0	50	75
chr6	133603891	EYA4	0	0	50	75
chr6	133603900	EYA4	0	0	50	71.43
chr6	133603909	EYA4	16.67	100	50	71.43
chr6	133603912	EYA4	0	100	50	71.43
chr6	133603915	EYA4	16.67	100	50	42.86
chr6	133603922	EYA4	0	100	50	42.86
chr6	133603939	EYA4	0	100	50	71.43
chr6	133603951	EYA4	0	100	50	71.43
chr6	133603960	EYA4	0	100	50	71.43
chr6	133603962	EYA4	0	0	50	71.43
chr6	133603968	EYA4	0	100	50	71.43
chr6	133604325	EYA4_2	2.4	16.28	23.67	73.31
chr6	133604332	EYA4_2	4.41	10.47	21.02	71.47
chr6	133604367	EYA4_2	5.66	73.26	21.83	72.16
chr6	133604373	EYA4_2	5.19	50.59	21.86	71.41
chr6	133604386	EYA4_2	7.94	75	21.78	69.22
chr6	133604391	EYA4_2	15.57	53.57	15.22	48.01
chr6	133604402	EYA4_2	7.51	76.19	14.59	66.13
chr6	133604412	EYA4_2	0.93	71.43	20.92	69.23
chr6	133604433	EYA4_2	2.8	81.5	28.62	56.76
chr6	133604467	EYA4_2	1.08	82.21	28.43	75.71
chr6	133604469	EYA4_2	2.88	81.69	29.54	75.77
chr6	133604483	EYA4_2	1.54	81.11	27.96	55.81
chr6	133604498	EYA4_2	1.24	79.04	27.77	73.57
chr6	133604518	EYA4_2	7.6	80.87	32.08	76.74
chr6	133604522	EYA4_2	3.8	80.73	29.91	74.2
chr6	133604532	EYA4_2	2.29	72.55	29.09	49
chr6	133604534	EYA4_2	4.23	81.03	28.98	74.92
chr6	133604552	EYA4_2	5.48	78.54	30.72	74.19
chr6	133604560	EYA4_2	3.9	81	19.69	25.05
chr6	133604565	EYA4_2	8.16	82.08	30.96	76.86
chr6	133604570	EYA4_2	7.49	78.19	30.77	75.9
chr6	133604574	EYA4_2	7.36	81.88	29.14	74.25
chr6	133604577	EYA4_2	2.84	78.02	17.71	69.9
chr6	133604606	EYA4_2	1.7	6.6	29.57	67.42
chr6	133604620	EYA4_2	0.44	49.02	14.73	19.28
chr6	144426442	PLAGL1A	0	1.53	0.18	2.17
chr6	144426506	PLAGL1A	3.97	0	1.06	1.36
chr6	144426508	PLAGL1A	8.73	2.19	1.23	1.89
chr6	144426530	PLAGL1A	1.6	0.72	1.24	0.83
chr6	144426558	PLAGL1A	0	0	0	0.67
chr6	144426588	PLAGL1A	0.71	0	1.03	0.26
chr6	144426600	PLAGL1A	0.64	1.18	0.77	0.74
chr6	144426614	PLAGL1A	0.65	0.79	0.8	0.77
chr6	144426621	PLAGL1A	1.23	1.25	1.01	1.29
chr6	144426626	PLAGL1A	1.03	0.68	0.92	1
chr6	144426631	PLAGL1A	1.21	0.72	1	1.12
chr6	144426642	PLAGL1A	0.63	0.18	0.34	0.7
chr6	144426668	PLAGL1A	1.17	1.58	0.9	1.22
chr6	144426679	PLAGL1A	1.76	0.7	0.85	0.93
chr6	144426681	PLAGL1A	1.22	0.65	0.61	1.21
chr6	144426683	PLAGL1A	0.94	0.8	0.77	0.74
chr6	144426686	PLAGL1A	0.66	1.05	0.72	0.77
chr6	144426689	PLAGL1A	0.54	1.45	0.92	1.3
chr6	144426697	PLAGL1A	0.38	0.7	0.82	0.94
chr6	144426705	PLAGL1A	2.77	1.11	0.53	0.8
chr6	144426710	PLAGL1A	0.99	0.4	0.8	1.04
chr6	144426731	PLAGL1A	0.61	0.76	0.85	0.81
chr6	144426740	PLAGL1A	1.28	0.33	0.75	0.54
chr6	144426752	PLAGL1A	0.66	1.04	0.78	0.76
chr6	144426755	PLAGL1A	0.55	0.71	0.6	0.91
chr6	144426762	PLAGL1A	1.6	1.56	1.11	0.96
chr6	144426799	PLAGL1A	0	0.75	0.81	0.68
chr6	144426827	PLAGL1A	0	0	1.92	1.44
chr7	13997491	ETV1	0.66	0.9	22.93	51.02
chr7	13997500	ETV1	0.22	0.89	36.52	55.51
chr7	13997517	ETV1	0.21	0	36.44	82.97
chr7	13997519	ETV1	1.71	0.57	32.03	76.17
chr7	13997527	ETV1	0.61	1.62	34.35	81.36
chr7	13997535	ETV1	0.4	0.78	28.92	80.24
chr7	13997547	ETV1	0.77	1.26	34.43	80.25
chr7	13997550	ETV1	0.96	1.25	32.65	75.96
chr7	13997562	ETV1	0.57	0.73	33.74	79.07
chr7	13997574	ETV1	0.77	0.97	28.23	40.86
chr7	13997579	ETV1	0.38	0	32.58	76.61
chr7	23716042	STK31	81.26	6.42	80.28	67.73
chr7	23716058	STK31	51.17	5.58	83.24	42.68
chr7	23716099	STK31	70.84	4.54	55.43	17.8
chr7	23716122	STK31	87.65	6.03	83.77	46.27
chr7	23716132	STK31	83.96	5.01	87.71	51.01
chr7	23716164	STK31	96.88	7.11	98.48	98.57
chr7	23716192	STK31	79.39	4.51	70.34	63.76
chr7	23716212	STK31	93.97	5.16	95.37	94.45
chr7	23716234	STK31	84.9	4.93	85.93	71.84
chr7	23716247	STK31	86	4.47	94.72	94.83
chr7	23716254	STK31	92.67	4.44	96.6	97.51
chr7	23716261	STK31	97.99	4.12	89.43	71.12
chr7	23716265	STK31	96.09	3.95	96.59	93.95
chr7	23716279	STK31	98.49	3.32	94.34	95.77
chr7	23716287	STK31	94.88	3.8	88.35	71.25
chr7	23716298	STK31	88.55	3.79	90.23	66.77
chr7	23716307	STK31	96.08	3.46	96.25	95.54
chr7	23716316	STK31	87.05	3.61	94.78	97.95
chr7	23716326	STK31	98.49	4.86	96.28	98.02
chr7	23716331	STK31	92.19	4.87	95.9	98.39
chr7	23716340	STK31	98.19	6.6	96.28	97.37
chr7	23716346	STK31	98.5	35.28	97.39	99.34
chr7	23716364	STK31	100	59.06	96.25	97.79
chr7	23716368	STK31	99.4	54.65	97.75	97.78
chr7	23716377	STK31	99.4	60.98	97.75	98.86
chr7	23716379	STK31	95.8	62.18	97.03	97.85
chr7	23716387	STK31	97.29	62.09	98.88	98.03
chr7	23716394	STK31	87.35	21.1	80.3	64.21
chr7	23716403	STK31	96.37	49.61	94.42	95.18
chr7	23716406	STK31	88.82	39.72	69.4	65.95
chr7	23716410	STK31	96.96	58.61	95.17	97.26
chr7	23716418	STK31	97.26	44.36	82.9	67.78
chr7	24763761	DFNA5	0.48	0.85	3.1	40.49
chr7	24763775	DFNA5	1.16	3.89	9.3	39.18
chr7	24763794	DFNA5	0.37	0.68	1.98	33.92
chr7	24763805	DFNA5	0.88	2.38	8.84	25.73
chr7	24763813	DFNA5	0.44	2.98	12.3	39.69
chr7	24763821	DFNA5	2.05	11.82	19.33	40.93
chr7	24763830	DFNA5	0.58	17.96	18.89	41.15
chr7	24763832	DFNA5	0.51	19.57	18.88	40.25
chr7	24763834	DFNA5	1.39	20.14	13.19	41.27
chr7	24763841	DFNA5	0.74	25.8	18.77	41.07
chr7	24763852	DFNA5	0.58	2.23	9.44	22.76
chr7	24763862	DFNA5	0.94	2.01	11.61	39.88
chr7	24763872	DFNA5	0.22	1.68	9.76	39.63
chr7	24763888	DFNA5	0.71	2.93	11.95	27.62
chr7	24763899	DFNA5	1.43	2.19	18.46	39.88
chr7	24763901	DFNA5	0.5	1.92	10.41	40.05
chr7	24763905	DFNA5	1.07	4.78	13.71	40.62
chr7	24763910	DFNA5	0.5	3.92	11.13	38.65
chr7	24763918	DFNA5	0.29	20.93	19.39	40.28
chr7	24763923	DFNA5	1.43	3.9	11.4	40.76
chr7	24763925	DFNA5	1.21	1.85	10.07	39.75
chr7	24763931	DFNA5	0.79	3.38	10.32	39.65
chr7	24763946	DFNA5	1.29	30.22	12.52	40.8
chr7	24763949	DFNA5	1	4.76	9.83	40.05
chr7	24763957	DFNA5	0.43	19.02	8.75	38.04
chr7	24763959	DFNA5	1.79	1.79	8.95	23.47
chr7	24763965	DFNA5	0.5	2.32	9.1	23.27
chr7	24763971	DFNA5	0.5	1.46	10.75	21.17
chr7	24764001	DFNA5	1.28	2.62	12.57	23.59
chr7	24764003	DFNA5	2.14	2.04	12.68	23.21
chr7	24764011	DFNA5	1.21	1.51	10.5	23.49
chr7	24764065	DFNA5	0.78	28.77	1.76	2.33
chr7	24764096	DFNA5	2.92	28.6	10.72	6.53
chr7	24764121	DFNA5	7.92	4.61	14.19	5.03
chr7	27171716	HOXA9	7.27	0	28.4	79.07
chr7	27171719	HOXA9	4.71	0.41	29.27	78
chr7	27171723	HOXA9	3.14	0.62	30.99	78.19
chr7	27171725	HOXA9	6.89	1.03	29.74	78.24
chr7	27171738	HOXA9	5.11	1.24	30.97	78.88
chr7	27171742	HOXA9	22.94	1.22	32.17	79.02
chr7	27171744	HOXA9	15.69	3.26	31.62	78.96
chr7	27171749	HOXA9	6.08	1.02	32.32	78.4
chr7	27171755	HOXA9	12.01	2.06	30.52	78.34
chr7	27171773	HOXA9	15.02	1.45	30.64	78.67
chr7	27171775	HOXA9	34.39	3.53	33.33	79.58
chr7	27171787	HOXA9	43.48	3.51	32.62	81.14
chr7	27171791	HOXA9	8.88	2.9	29.79	78.49
chr7	27171805	HOXA9	9.49	2.51	31.75	78.83
chr7	45927660	IGFBP3	0.8	24.51	33.04	81.12
chr7	45927687	IGFBP3	1.13	4.78	30.99	77.97
chr7	45927724	IGFBP3	3.62	39.24	33.22	60.11
chr7	45927739	IGFBP3	4.39	67.06	22.18	48.09
chr7	45927742	IGFBP3	7.37	63.41	35.46	58.2
chr7	45927757	IGFBP3	10.62	89.46	39.19	82.74
chr7	45927763	IGFBP3	3.23	86.61	24.03	34.99
chr7	45927781	IGFBP3	10.73	87.72	41.34	83.11
chr7	45927784	IGFBP3	6.05	87.69	34.94	75.35
chr7	45927789	IGFBP3	6.95	88.23	36.34	81.67
chr7	45927795	IGFBP3	7.53	63.21	37.43	81.6
chr7	45927814	IGFBP3	9.37	89.5	36.82	81.04
chr7	45927819	IGFBP3	8.18	85.07	36.66	82.43
chr7	45927825	IGFBP3	3.03	87.05	32.37	76.59
chr7	45927836	IGFBP3	1.47	56.73	20.58	30.8
chr7	45927861	IGFBP3	1.9	46.67	23.74	33.79
chr7	45927871	IGFBP3	4.88	45.24	32.28	49.86
chr7	45927926	IGFBP3	8.23	62.08	24.13	50.33
chr7	45927944	IGFBP3	3.47	27.03	20.89	50.45
chr7	45927980	IGFBP3	11.84	85.62	38.86	77.96
chr7	45927994	IGFBP3	11.91	87.11	31.53	57.15
chr7	45927998	IGFBP3	5.3	84.95	26.03	55.28
chr7	45928007	IGFBP3	14.19	84.4	37.11	69.31
chr7	93357703	TFPI2	1.08	43.82	12.76	17.43
chr7	93357720	TFPI2	8.87	79.53	30.8	22.14
chr7	93357725	TFPI2	1.93	33.33	5.52	19.37
chr7	93357727	TFPI2	2.2	48.46	3.75	19.3
chr7	93357729	TFPI2	3.09	84.94	5.96	21.15
chr7	93357749	TFPI2	3.06	25.48	13.74	18.65
chr7	93357763	TFPI2	2.33	29.75	2.98	5.29
chr7	93357771	TFPI2	3.23	24.23	3.55	16.21
chr7	93357786	TFPI2	5.86	30.64	4.07	6.1
chr7	93357791	TFPI2	2.74	50.2	2.94	4.13
chr7	93357800	TFPI2	4.45	51.54	3.76	6.77
chr7	93357803	TFPI2	6.29	49.62	3.21	5.16
chr7	93357828	TFPI2	3.03	32.16	2.23	4.19
chr7	93357860	TFPI2	2.7	23.56	2.06	19.78
chr7	93357876	TFPI2	2.36	47.22	3.68	7.74
chr7	93357897	TFPI2	4.13	28.14	4.19	9.1
chr7	93357913	TFPI2	2.68	46.18	12.3	18.99
chr7	93357917	TFPI2	2.16	48.95	12.97	20.81
chr7	93357939	TFPI2	3.7	44.15	2.71	12.16
chr7	93357943	TFPI2	5.38	87.54	12.57	20.85
chr7	93357948	TFPI2	5.22	52.7	3.91	19.79
chr7	93357960	TFPI2	3.24	69.94	3.37	20.92
chr7	93357964	TFPI2	3.32	42.29	3.92	7.52
chr7	93357972	TFPI2	2.76	53.48	4.18	10.23
chr7	93357979	TFPI2	1.81	48.88	2.35	20.52
chr7	93357991	TFPI2	2.15	49.89	2.81	20.75
chr7	93357993	TFPI2	1.93	48.22	2.34	19.96
chr7	93358006	TFPI2	4.63	89.91	NA	NA
chr7	93358010	TFPI2	3.36	50.19	3.28	19.54
chr7	93358015	TFPI2	1.56	58.78	1.37	3.32
chr7	93358023	TFPI2	2.69	56.72	2.47	6.35
chr7	93358032	TFPI2	1.74	59.82	1.55	6.37
chr7	93358037	TFPI2	4	71.47	1.84	5.15
chr7	93358041	TFPI2	2.15	75.06	1.48	14.3
chr7	93358045	TFPI2	4.69	88.5	2.83	15.9
chr7	93358049	TFPI2	1.63	52.14	1.1	4.55
chr7	93358056	TFPI2	1.55	61.56	1.08	3.24
chr7	93358059	TFPI2	2.45	88.62	2.16	4.81
chr7	93358064	TFPI2	3.63	90.17	1.76	4.45
chr8	11599533	GATA4	0.8	68.6	20.56	74.51
chr8	11599540	GATA4	0.85	21.68	18.88	68.69
chr8	11599564	GATA4	0.85	72.83	35.36	76.52
chr8	11599566	GATA4	1.02	70.93	33.67	74.71
chr8	11599577	GATA4	0.96	4.68	22.04	46.32
chr8	11599586	GATA4	1.92	6.44	22.51	49.67
chr8	11599592	GATA4	0.52	51.05	15.38	69.54
chr8	11599606	GATA4	0.84	70.01	31.1	43.47
chr8	11599614	GATA4	0.28	21.98	5.85	32.44
chr8	11599634	GATA4	1.74	70.97	21.69	67.89
chr8	11599645	GATA4	1.31	73.48	21.16	41.59
chr8	11599655	GATA4	1.14	74.58	31.26	72.53
chr8	11599661	GATA4	0.52	75.62	32.28	75.54
chr8	11599667	GATA4	0.98	72.58	31.29	72.33
chr8	11599690	GATA4	0.73	76.75	30.37	37.01
chr8	11599693	GATA4	0.73	76.37	33.09	73.1
chr8	11599713	GATA4	1.93	68.94	12.08	11.53
chr8	11599720	GATA4	0.59	75.95	27.18	14.77
chr8	11599732	GATA4	2.92	69.96	33.9	71.5
chr8	11599751	GATA4	4.17	70.18	39.53	76.2
chr8	11599776	GATA4	2.58	5.8	12.21	33.62
chr8	11599785	GATA4	1.29	2.16	2.98	27.49
chr8	11599791	GATA4	1.44	2.87	2.58	26.06
chr8	15442482	TUSC3	4	59.46	27.86	37.37
chr8	15442488	TUSC3	1.69	63.41	24.31	55.09
chr8	15442503	TUSC3	3.87	41.46	30.34	72.8
chr8	15442505	TUSC3	1.1	57.14	28.28	68.55
chr8	15442524	TUSC3	2.19	77.27	36.24	71.43
chr8	15442545	TUSC3	2.2	71.11	27.63	71.56
chr8	15442548	TUSC3	3.8	75.56	34.44	72.43
chr8	15442551	TUSC3	4.35	53.33	28.29	72.52
chr8	15442557	TUSC3	4.89	71.74	32.03	71.19
chr8	15442563	TUSC3	2.16	71.74	29.41	70.62
chr8	15442566	TUSC3	9.24	4.55	28.76	70
chr8	15442574	TUSC3	0.54	21.74	22.08	63.74
chr8	15442581	TUSC3	1.09	0	24.03	65.24
chr8	15442583	TUSC3	0	0	4.55	12.83
chr8	15442604	TUSC3	1.65	6.38	1.32	1.13
chr8	15442610	TUSC3	5.52	75.56	13.25	6.86
chr8	15442615	TUSC3	1.66	48.94	4.64	4.86
chr8	32525716	NRG1	0	34.38	48.72	80.59
chr8	32525721	NRG1	0	30.3	30.77	80.23
chr8	32525740	NRG1	0	3.12	28.21	77.71
chr8	32525746	NRG1	4.29	2.94	28.21	83.8
chr8	32525749	NRG1	0	5.88	33.33	82.68
chr8	32525756	NRG1	1.41	30.3	30.77	78.77
chr8	32525760	NRG1	2.82	34.29	41.03	79.21
chr8	32525762	NRG1	1.41	20	30.77	80.23
chr8	32525769	NRG1	4.23	37.14	33.33	79.31
chr8	32525774	NRG1	1.41	11.43	35.9	81.82
chr8	32525780	NRG1	21.43	34.29	48.72	77.4
chr8	32525783	NRG1	0	0	33.33	76.27
chr8	32525792	NRG1	0	5.41	28.21	80.34
chr8	32525796	NRG1	0	10.81	32.5	77.4
chr8	32525838	NRG1	0	35.14	2.27	50.29
chr8	32525846	NRG1	1.27	35.14	30.23	79.43
chr8	32525857	NRG1	1.27	36.11	30.23	80
chr8	32525864	NRG1	0	36.11	37.21	80.57
chr8	32525866	NRG1	0	47.22	30.23	77.14
chr8	32525869	NRG1	2.53	36.11	37.21	78.74
chr8	53641106	UNQ9433	2.87	26.49	27.13	72.52
chr8	53641114	UNQ9433	2.49	17.74	27.1	73.03
chr8	53641116	UNQ9433	1.66	7.6	26.91	70.85
chr8	53641126	UNQ9433	2.03	24.51	27.22	72.74
chr8	53641128	UNQ9433	1.66	7.29	26.01	71.4
chr8	53641138	UNQ9433	5.64	16.97	27.93	72.18
chr8	53641141	UNQ9433	2.64	6.52	26.51	71.06
chr8	53641145	UNQ9433	7.77	7.82	31.02	73.11
chr8	53641169	UNQ9433	4.88	15.22	29.1	72.26
chr8	53641177	UNQ9433	3.62	10.45	27.83	72.1
chr8	53641179	UNQ9433	4.87	11.55	28.37	72.15
chr8	53641214	UNQ9433	2.86	15.67	27.31	71.12
chr8	55533494	SOX17	1.31	25.45	40.57	77.12
chr8	55533498	SOX17	3.92	33.16	42.78	77.12
chr8	55533504	SOX17	6.21	37.56	44.49	78.29
chr8	55533511	SOX17	4.25	25.32	43.43	77.94
chr8	55533536	SOX17	5.63	50.13	43.37	76.29
chr8	55533539	SOX17	3.95	17.6	39.25	72.67
chr8	55533566	SOX17	6.58	50.38	41.89	75.32
chr8	55533571	SOX17	18.69	75.51	45.28	78.32
chr8	55533583	SOX17	9.51	77.1	45.27	79.34
chr8	55533587	SOX17	10.82	76.21	44.7	80.1
chr8	55533591	SOX17	15.08	70.84	46.12	79.34
chr8	55533593	SOX17	8.85	69.05	40.94	81.05
chr8	55533599	SOX17	5.26	69.15	41.86	78.42
chr8	55533601	SOX17	8.22	70.33	45.16	79.28
chr8	55533606	SOX17	10.2	71.87	44.68	80.74
chr8	55533614	SOX17	12.5	68.72	44.36	77.82
chr8	55533643	SOX17	6.71	49.69	41.59	73.8
chr8	67507194	ADHFE1	0.53	0.68	7.21	25.07
chr8	67507196	ADHFE1	1.02	1.51	7.43	27.02
chr8	67507201	ADHFE1	0.57	0.65	7.16	26.54
chr8	67507213	ADHFE1	1.09	0.59	7.03	29.03
chr8	67507215	ADHFE1	0.48	0.74	6.83	28.35
chr8	67507219	ADHFE1	0.87	1.35	8.02	31.19
chr8	67507226	ADHFE1	0.31	0.94	6.64	35.86
chr8	67507233	ADHFE1	0.35	1.03	6.53	27.45
chr8	67507244	ADHFE1	0.7	0.74	6.96	28.98
chr8	67507254	ADHFE1	1.57	4.64	7.91	29.48
chr8	67507257	ADHFE1	0.31	6.57	6.93	31.92
chr8	67507266	ADHFE1	0.22	2.65	7.06	28.84
chr8	67507274	ADHFE1	1.12	2.55	7.02	24.81
chr8	67507279	ADHFE1	0.6	0.71	6.46	26.35
chr8	67507302	ADHFE1	0.65	5.71	6.83	30.89
chr8	67507311	ADHFE1	1.13	2.62	7.37	30.56
chr8	67507317	ADHFE1	0.65	7.25	7.09	32.21
chr8	67507321	ADHFE1	0.87	2.56	6.85	30.1
chr8	67507327	ADHFE1	0.39	4.57	6.68	44.41
chr8	67507332	ADHFE1	1.48	9.52	7.91	48.09
chr8	67507334	ADHFE1	0.74	9.29	7.97	53.08
chr8	67507357	ADHFE1	1.08	5.7	7.74	33.93
chr8	67507359	ADHFE1	1.64	12.55	7.48	39.24
chr8	67507364	ADHFE1	0.48	9.47	7.48	32.99
chr8	67507372	ADHFE1	0.62	24.29	8.3	60.31
chr8	67507378	ADHFE1	0.66	15.79	7.82	56.06
chr8	67507381	ADHFE1	0.26	12.59	6.91	35.5
chr8	67507385	ADHFE1	0.27	16.14	7.16	57.8
chr8	67507397	ADHFE1	1.9	17.18	7.42	58.09
chr8	67507410	ADHFE1	0.83	23.38	7.55	32.44
chr8	67507431	ADHFE1	0.33	30.02	7.93	35.24
chr8	67507444	ADHFE1	1.59	50.05	9.41	62.69
chr8	67507456	ADHFE1	0.97	63.44	13.63	62.87
chr8	67507474	ADHFE1	0.64	62.93	21.82	43.05
chr8	67507490	ADHFE1	1.52	64.82	13.63	62.71
chr8	67507506	ADHFE1	1.12	77.94	23.22	64.54
chr8	67507508	ADHFE1	0.86	80.01	22.32	63.98
chr8	67507510	ADHFE1	0.91	79.58	24.38	64.63
chr8	67507517	ADHFE1	0.56	77.46	26.35	65.04
chr8	67507525	ADHFE1	0.76	76.43	22.95	64.29
chr8	67507540	ADHFE1	0.71	73.71	24.58	65.44
chr8	67507542	ADHFE1	1.27	81.49	23.18	64.63
chr8	67507560	ADHFE1	0.55	78.06	25.34	66.67
chr9	831539	DMRT1	5.81	6.77	35.06	69.48
chr9	831552	DMRT1	1.43	0.8	27.03	61.94
chr9	831559	DMRT1	1.43	0.95	29.57	61.79
chr9	831566	DMRT1	1.35	0.31	12.83	35.34
chr9	831574	DMRT1	2.63	1.09	26.73	63.93
chr9	831594	DMRT1	0.55	0.93	14.37	35.32
chr9	831616	DMRT1	6.1	5.95	25.08	68.54
chr9	831630	DMRT1	3.06	2.63	27.37	66.71
chr9	831632	DMRT1	2.43	1.16	19.44	64.58
chr9	831634	DMRT1	2.89	2.88	23.15	65.1
chr9	831636	DMRT1	0.91	14.64	25.49	64.09
chr9	831638	DMRT1	1.14	1.52	17.89	63.09
chr9	831671	DMRT1	2.08	3.77	25.59	64.26
chr9	831675	DMRT1	1.49	0.45	24.22	63.66
chr9	831680	DMRT1	2.67	0.76	24.67	62.9
chr9	831693	DMRT1	3.39	0.91	21.2	61.92
chr9	831707	DMRT1	5.87	0.9	27.34	66.85
chr9	831713	DMRT1	4.69	2.24	29.57	66.12
chr9	831722	DMRT1	4.82	5.47	26.29	66.71
chr9	831728	DMRT1	1.17	1.78	7.14	38.29
chr9	831737	DMRT1	11.85	3.54	27.67	65.71
chr9	831749	DMRT1	1.52	3.71	30.61	67.42
chr9	831754	DMRT1	1.43	12.84	26.3	63.46
chr9	831757	DMRT1	2.72	2.5	26.08	62.01
chr9	831764	DMRT1	8.42	10.59	26.11	63.02
chr9	831767	DMRT1	0.91	1.57	24.43	62.99
chr9	831780	DMRT1	2.73	0.68	5.07	52.42
chr9	831796	DMRT1	4.45	1	12.62	24.02
chr9	831818	DMRT1	2.4	0.8	10.78	21.51
chr9	831847	DMRT1	1.47	2.74	6.49	7.27
chr9	831850	DMRT1	0.37	2.02	3.36	3.3
chr9	13409288	FCN2	89.65	95.58	88.14	47.67
chr9	13409300	FCN2	93.25	71.27	93.2	86.39
chr9	13409332	FCN2	97.22	59.61	80.96	72.92
chr9	13409358	FCN2	96.86	98.92	96.23	97.21
chr9	13409552	FCN2	97.18	38.44	46.04	13.08
chr9	13409582	FCN2	94.89	13.98	42.73	12.22
chr9	83493506	TLE1	0.69	0.65	5.47	5.15
chr9	83493512	TLE1	2.71	1.41	7.26	6.12
chr9	83493517	TLE1	1.35	0.64	5.59	5.08
chr9	83493524	TLE1	2.85	0.63	4.63	3.51
chr9	83493533	TLE1	2.04	0.12	5.72	4.79
chr9	83493539	TLE1	1.62	1.38	5.72	5.48
chr9	83493545	TLE1	0.41	1.36	4.91	5.42
chr9	83493549	TLE1	0.41	0.87	3.9	4.25
chr9	83493557	TLE1	1.44	0.62	5.09	4.81
chr9	83493567	TLE1	0.41	0.73	4.42	4.32
chr9	83493572	TLE1	1.61	0.72	4.37	4.65
chr9	83493584	TLE1	1.75	0.27	0.75	0.82
chr9	83493596	TLE1	0.2	0.35	4.64	2.69
chr9	83493601	TLE1	1.75	1.06	5.66	5.42
chr9	83493615	TLE1	2.32	0.23	5.25	4.72
chr9	83493622	TLE1	1.15	0.47	4.65	5.33
chr9	83493625	TLE1	0.21	0.27	1.58	1.81
chr9	83493632	TLE1	0.21	1.32	0.93	2.13
chr9	83493637	TLE1	1.13	0.81	5.72	4.31
chr9	83493648	TLE1	2.65	0.35	5.49	5.64
chr9	83493655	TLE1	1.32	1.03	4.09	3.57
chr9	83493657	TLE1	0.95	0.81	2.76	3.92
chr9	83493660	TLE1	1.51	0.34	5.38	4.44
chr9	83493667	TLE1	2.44	2.05	4.95	4.55
chr9	83493672	TLE1	1.32	0.91	5.79	4.2
chr9	83493677	TLE1	1.13	0.8	4.7	4.86
chr9	83493682	TLE1	1.69	0.46	4.4	5.06
chr9	83493686	TLE1	1.12	1.13	4.76	4.62
chr9	83493697	TLE1	2.25	0.68	4.51	5.1
chr9	83493707	TLE1	0.75	0.8	4.98	3.95
chr9	83493709	TLE1	1.69	2.5	3.97	4.46
chr9	83493726	TLE1	1.31	0.69	4.92	3.86
chr9	83493732	TLE1	1.13	0.58	4.42	3.49
chr9	83493735	TLE1	0.56	0.46	3.7	3.74
chr9	83493749	TLE1	2.27	0.58	4.4	2.9
chr9	83493761	TLE1	1.32	0.93	3.48	3.37
chr9	83493781	TLE1	1.13	1.13	4.69	3.74
chr9	83493787	TLE1	2.28	1.14	5.59	3.94
chr9	83493802	TLE1	1.13	2.43	5.4	4.38
chr9	83493805	TLE1	2.26	1.22	4.63	3.59
chr9	83493807	TLE1	3	2.65	6.06	4.1
chr9	83493812	TLE1	1.32	0.55	4.61	5.03
chr9	83493816	TLE1	1.88	1.43	6.07	4.73
chr9	83493822	TLE1	3.58	0.88	4.29	4.57
chr9	83493831	TLE1	2.66	0.67	5.45	4.06
chr9	83493835	TLE1	1.9	1.12	4.42	4.09
chr9	83493840	TLE1	2.17	1.72	5.12	4.86
chr9	83493844	TLE1	1.22	0.35	5.93	4.03
chr9	83493849	TLE1	1.84	0.58	5	6.14
chr9	83493862	TLE1	0.84	2.61	5.52	3.02
chr9	83493878	TLE1	1.71	0.85	4.72	3.85
chr9	89302335	DAPK1	0.83	1.24	14.54	75.05
chr9	89302339	DAPK1	0.69	0.21	16.64	73.93
chr9	89302341	DAPK1	0.96	1.03	17.1	72.56
chr9	89302346	DAPK1	3.72	0.82	15.37	74.65
chr9	89302350	DAPK1	0.41	0.41	16.49	72.32
chr9	89302354	DAPK1	0.68	2.06	16.3	71.68
chr9	89302367	DAPK1	0	1.24	6.86	68.49
chr9	89302371	DAPK1	0.42	1.25	15.22	70.44
chr9	89302374	DAPK1	0.55	0.42	7.96	47.79
chr9	89302387	DAPK1	1.28	1.05	15.45	73.24
chr9	89302401	DAPK1	0.99	1.03	16.64	73.05
chr9	89302410	DAPK1	0.71	0.21	18.02	77.09
chr9	89302412	DAPK1	0.71	1.25	18.15	76.07
chr9	89302420	DAPK1	1.98	1.25	17.35	75.63
chr9	89302422	DAPK1	2.28	1.46	16.84	74.68
chr9	89302428	DAPK1	0.86	0.42	16.67	75.51
chr9	89302434	DAPK1	1.57	1.04	19.46	72.91
chr9	89302439	DAPK1	1.14	1.46	17.03	75.83
chr9	89302441	DAPK1	1.57	0.42	17.89	75.25
chr9	89302459	DAPK1	0.57	1.04	15.62	72.01
chr9	89302463	DAPK1	1.29	0.83	18.67	75.14
chr9	89302466	DAPK1	0.14	0.21	18.71	75.63
chr9	89302468	DAPK1	0.72	1.67	17.3	76.48
chr9	89302477	DAPK1	0.29	0.84	18.88	76.09
chr9	89302482	DAPK1	1.01	0.84	20.58	76.54
chr9	89302485	DAPK1	1.29	0.21	16.97	75.88
chr9	111850804	PALM2_AKAP2	63.75	0.64	2.19	0.52
chr9	111850818	PALM2_AKAP2	61.05	1.28	0.2	0.45
chr9	111850827	PALM2_AKAP2	65.15	0.85	1.38	0.22
chr9	111850831	PALM2_AKAP2	64.45	0.85	0.79	0.67
chr9	111850841	PALM2_AKAP2	35.97	0.49	1.61	0.34
chr9	111850859	PALM2_AKAP2	12.3	0.51	1.19	0.09
chr9	111850877	PALM2_AKAP2	21.51	1.25	1.17	0.6
chr9	111850882	PALM2_AKAP2	55.6	1.26	1.39	0.68
chr9	111850892	PALM2_AKAP2	65.61	1.25	0.93	0.51
chr9	111850896	PALM2_AKAP2	64.21	1.99	1.62	0.34
chr9	111850898	PALM2_AKAP2	53.77	1.49	0	0.85
chr9	111850900	PALM2_AKAP2	63.29	1.98	1.39	1.44
chr9	111850903	PALM2_AKAP2	58.5	1.73	1.86	0.25
chr9	111850932	PALM2_AKAP2	63.2	1	0.94	1.54
chr9	111850938	PALM2_AKAP2	58.88	2.25	1.65	2.49
chr9	111850944	PALM2_AKAP2	64.8	1	0.24	0.43
chr9	111850948	PALM2_AKAP2	64.4	1.25	1.19	0.26
chr9	121171360	DBC1	0	35.71	-	4.76
chr9	121171366	DBC1	15.38	50	-	80.95
chr9	121171373	DBC1	0	50	-	76.19
chr9	121171396	DBC1	0	14.29	-	76.19
chr9	121171405	DBC1	7.69	7.14	-	76.19
chr9	121171411	DBC1	0	42.86	-	71.43
chr9	121171417	DBC1	0	21.43	-	76.19
chr9	121171427	DBC1	27.27	50	-	88.24
chr9	121171431	DBC1	7.69	21.43	-	76.19
chr9	121171447	DBC1	0	14.29	-	76.19
chr9	121171449	DBC1	0	14.29	-	80.95
chr9	121171455	DBC1	23.08	33.33	-	76.19
chr9	121171459	DBC1	0	33.33	-	71.43
chr9	121171465	DBC1	15.38	53.33	-	76.19
chr9	121171480	DBC1	15.38	40	-	76.19
chr9	121171482	DBC1	15.38	7.14	-	76.19
chr9	121171484	DBC1	0	21.43	-	76.19
chrX	49676526	L1	83.4	77.09	78.53	67.3
chrX	49676533	L1	82.28	90.54	93.46	89.18
chrX	49676536	L1	85.75	87.74	89.18	87.68
chrX	49676548	L1	85.15	92.27	91.23	91.39
chrX	49676560	L1	88.87	86.67	90.69	90.94
chrX	49676569	L1	78.14	85.24	86.21	77.58
chrX	49676584	L1	77.29	85.34	84.85	77.77
chrX	49676598	L1	81.24	88.46	87.73	84.98
chrX	49676602	L1	82.32	87.98	86.55	83.26
chrX	49676622	L1	85.94	93.06	88.94	89.98
chrX	66680061	PLASMID	22.21	72.07	75.23	46.75
chrX	66680068	PLASMID	21.71	55.28	93.56	94.01
chrX	66680084	PLASMID	22.51	79.88	74.06	83.6
chrX	66680170	PLASMID	16.95	22.26	86.12	90.98
chrX	66680172	PLASMID	19.09	49.95	84	90.85
chrX	66680226	PLASMID	5.52	6.64	42.49	25.38
chrX	66680246	PLASMID	19.75	40.28	46.41	26.18
chrX	66680329	PLASMID	12.5	0	7.79	48.98
chrX	66680410	PLASMID	0	4.76	23.75	23.08
chrX	66680416	PLASMID	0	28.57	14.15	17.31
chrX	66680421	PLASMID	0	4.76	22.77	51.92
chrX	66680456	PLASMID	0	0	38.89	61.54
chrX	66680462	PLASMID	0	0	39.08	60.78
chrX	66680464	PLASMID	0	5	31.38	57.69
[truncated: 18 more rows]
