# Supplementary material for: Pipeline for Large-Scale Microdroplet Bisulfite PCR-Based Sequencing Allows the Tracking of Hepitype Evolution in Tumors
Source: PLoS One. 2011 Jul 5;6(7):e21332. doi: 10.1371/journal.pone.0021332 (PMC3130030; doi:10.1371/journal.pone.0021332)
Supplement: Table S5 — The table provides an overview of the 18 manually designed pyrosequencing assays for the replication of the measurement of DNA methylation at 17 selected loci. Note, that for the IGF2 locus, an assay on the forward and the reverse strand has been designed. (XLS) [file pone.0021332.s007.xls]

## Sheet: Table_S5
locus	primer designation	primer sequence
AGTR1	fwd	GGATTTAGAGAGTGAGGG
	rev_biotin	TCCCAATATAAAACCAACAAT
	seq	GATTTAGAGAGTGAGGG
CCNA1	fwd	GGTTTTTAGGGGTTTGAA
	rev_biotin	ATACCACTAAACTACCCACC
	seq	AGAGAGTTAGGTGAGTAGGT
DAPK1	fwd	GGGTAGTTTAGTAATGTGTTATAGG
	rev_biotin	CCCAACTACCCTACCAAA
	seq	AGTTTAGTAATGTGTTATAG
ETV1	fwd	TGAGGGGTTAGTAATAAATAATAATG
	rev_biotin	ATTTCCAAAAACCTTCTCTACA
	seq	AAATAATAATGGGTTGG
GAS7	fwd	TTAGGGAGTTAAGGTTATGT
	rev_biotin	CCTTACCTCCAACAACTAC
	seq	GGTAAGGTTAGGGGT
PLS3	fwd	GGAGAGTATTTAGGTTAAGTTTA
	rev_biotin	ACACCACTTAATACAATAAAA
	seq	GTTAAGTTTAGTAGGAA
SLIT2	fwd	TTGGGGGTGTTTTTTATA
	rev_biotin	CTAAAAAACCAATACTAACTTC
	seq	GGTGTTTTTTATAGG
TUSC3	fwd	AAAGGAGGTAGAATGGATTTT
	rev_biotin	TTCAAATCAAAACCCTACTAACT
	seq	GTGTTGTTAGGTAGTTTG
PLAGL1a	fwd	TGAGTTAATGGGAATAAAGTGA
	rev_biotin	CCCAACACCACTATACACC
	seq	TAATGGGAATAAAGTGA
IGF2_a	fwd	AGGTTTTAAGTTTGGTTTAGA
	rev_biotin	ACTAAAAAAACCCCTAAACT
	seq1	ACTAAAAAAACCCCTAAACT
	seq2	TTTTAAGTTTGGTTTAGAT
IGF2_b	fwd	ATTTGGTTGAGGTTTTAA
	rev_biotin	AGGTTTTAAGTTTGGTTTAGA
	seq1	AAAAAACCCCTAAACT
	seq2	AAACCTCAACCAAATCCC
SNRPN	fwd	ATGTTTAGAGGTTTGTTGTTGT
	rev_biotin	CTAATATACCCACCTCCACC
	seq1	TTAGAGGTTTGTTGTTGT
CDK2	fwd	GTTGATTAATAGAAAGGTTTGG
	rev_biotin	AAAAAAAACAAAACCCAAT
	seq1	TGATTAATAGAAAGGTTTG
DNMT3B	fwd	GGGTTAAGTGGTTTAAGTAAATTT
	rev_biotin	CAACCCTCCAAACAACTAA
	seq1	GGTTTTTAGTTAGTTAGTTT
DNMT1	fwd	ATAGGTAGGGAGTTGGGTG
	rev_biotin	ATTTCTAACCACCAAAAAACTAC
	seq1	GGTGGTAGTTGTTGATAG
FGF6	fwd	TGGGGTATTTTGTTGTTTA
	rev_biotin	AACTAACACTCACTATAAAAATTCTC
	seq1	TGGGGTATTTTGTTGTTTAG
MSH2_b	fwd	GAATAGGTTTAGGATGAGTAGTA
	rev_biotin	AAACCATCCTATTCTTCAAC
	seq1	AATAGGTTTAGGATGAGTAG
MSH2_c	fwd	GTTTATTTTTTTGTTTTGGAT
	rev_biotin	AACCCCTAACAACCCTAA
	seq1	AACCCCTAACAACCCTAA
